# Supplementary material for: Integrated Multi-Omics Reveals the Molecular Basis Underlying Wheat Grain Development and Identifies TaYAK1-2D as a Positive Grain Weight Regulator
Source: Plants (Basel). 2025 Dec 18;14(24):3868. doi: 10.3390/plants14243868 (PMC12736556; doi:10.3390/plants14243868)
Supplement: Supplementary file 1 [file plants-14-03868-s001.zip]

Archive with 2 entries (2 files):
- Supplemental  FiguresRE.pdf
- Supplemental Tables.xlsx
