# Supplementary material for: Integrated Multi-Omics Reveals the Molecular Basis Underlying Wheat Grain Development and Identifies TaYAK1-2D as a Positive Grain Weight Regulator
Source: Plants (Basel). 2025 Dec 18;14(24):3868. doi: 10.3390/plants14243868 (PMC12736556; doi:10.3390/plants14243868)
Supplement: Supplementary file 1 [file plants-14-03868-s001.zip › Supplemental Tables.xlsx]

## Sheet: Table S1
Table S1. Primers used in this study.
Primer name	Primer sequence (5'–3')	Description
TaActin-F	GACCGTATGAGCAAGGAGAT	For qRT-PCR
TaActin-R	CAATCGCTGGACCTGACTC	For qRT-PCR
Q-TaYAK1-2B-F	TTCGTCGCGGCCGCAGGGGCAG	For qRT-PCR
Q-TaYAK1-2B-R	AATGATGTCCGCCGTTAGCCTC	For qRT-PCR
Q-TaYAK1-2A-F	TTACTGGTCCATACGAGCCCGT	For qRT-PCR
Q-TaYAK1-2A-R	TACTGGTGAGTAATACATGTTGCC	For qRT-PCR
Q-TaYAK1-2D-F	AGCTATGGTGATGTTAATAATG	For qRT-PCR
Q-TaYAK1-2D-R	CAATCGAATGCCTCTATCATAAG	For qRT-PCR
Indel 125-F	ACTTCTGTTCGGAAATCTTGTAG	For haplotypes analytical primers
Indel 125-R	TGCACTACTGTATAACCAAACC	For haplotypes analytical primers
tayak1-m1-F	CAATCCACGTCATATATATG	Screening primers for EMS-induced mutants of target candidate genes
tayak1-m1-R	GTAAACTCTGGGATAATCTTG	Screening primers for EMS-induced mutants of target candidate genes
tayak1-m2-F	CATTGGGAAAAGCTGCACCAC	Screening primers for EMS-induced mutants of target candidate genes
tayak1-m2-R	CTGGCTGACAAGTTGCATCC	Screening primers for EMS-induced mutants of target candidate genes
tayak1-m3-F	GGCAACATGTATTACTCACCAG	Screening primers for EMS-induced mutants of target candidate genes
tayak1-m3-R	ATCATATAACATGGATTGTTGTG	Screening primers for EMS-induced mutants of target candidate genes

## Sheet: Table S2
Table S2. GO enrichment analysis of 18 clusters.
Clusters		ONTOLOGY	ID	Description	GeneRatio	BgRatio	RichFactor	FoldEnrichment	zScore	pvalue	p.adjust	qvalue	geneID	Count
1	GO:0015985	BP	GO:0015985	energy coupled proton transport, down electrochemical gradient	13/322	93/31145	0.139785	13.5205	12.3594	1.49748e-11	1.02503e-08	9.63907e-09	TraesCS4D02G137900/TraesCS1D02G193500/TraesCS1D02G196200/TraesCS7B02G456900/TraesCS4B02G146900/TraesCSU02G262500/TraesCS5A02G208000/TraesCS2A02G536000/TraesCS5D02G196700/TraesCS7B02G033600/TraesCS7A02G098200/TraesCS5A02G020000/TraesCS2B02G265300	13
1	GO:0015986	BP	GO:0015986	proton motive force-driven ATP synthesis	13/322	93/31145	0.139785	13.5205	12.3594	1.49748e-11	1.02503e-08	9.63907e-09	TraesCS4D02G137900/TraesCS1D02G193500/TraesCS1D02G196200/TraesCS7B02G456900/TraesCS4B02G146900/TraesCSU02G262500/TraesCS5A02G208000/TraesCS2A02G536000/TraesCS5D02G196700/TraesCS7B02G033600/TraesCS7A02G098200/TraesCS5A02G020000/TraesCS2B02G265300	13
1	GO:0009126	BP	GO:0009126	purine nucleoside monophosphate metabolic process	18/322	306/31145	0.0588235	5.68962	8.42609	4.02347e-09	1.37703e-06	1.29492e-06	TraesCS4D02G137900/TraesCS4B02G037500/TraesCS1D02G193500/TraesCS2B02G264600/TraesCS1D02G196200/TraesCS7B02G456900/TraesCS4B02G146900/TraesCS6D02G150600/TraesCSU02G262500/TraesCS5A02G208000/TraesCS2A02G536000/TraesCS5D02G196700/TraesCS6B02G234500/TraesCS7B02G033600/TraesCS7B02G282600/TraesCS7A02G098200/TraesCS5A02G020000/TraesCS2B02G265300	18
1	GO:0009167	BP	GO:0009167	purine ribonucleoside monophosphate metabolic process	18/322	306/31145	0.0588235	5.68962	8.42609	4.02347e-09	1.37703e-06	1.29492e-06	TraesCS4D02G137900/TraesCS4B02G037500/TraesCS1D02G193500/TraesCS2B02G264600/TraesCS1D02G196200/TraesCS7B02G456900/TraesCS4B02G146900/TraesCS6D02G150600/TraesCSU02G262500/TraesCS5A02G208000/TraesCS2A02G536000/TraesCS5D02G196700/TraesCS6B02G234500/TraesCS7B02G033600/TraesCS7B02G282600/TraesCS7A02G098200/TraesCS5A02G020000/TraesCS2B02G265300	18
1	GO:0009161	BP	GO:0009161	ribonucleoside monophosphate metabolic process	18/322	330/31145	0.0545455	5.27583	7.98131	1.30126e-08	3.38109e-06	3.17948e-06	TraesCS4D02G137900/TraesCS4B02G037500/TraesCS1D02G193500/TraesCS2B02G264600/TraesCS1D02G196200/TraesCS7B02G456900/TraesCS4B02G146900/TraesCS6D02G150600/TraesCSU02G262500/TraesCS5A02G208000/TraesCS2A02G536000/TraesCS5D02G196700/TraesCS6B02G234500/TraesCS7B02G033600/TraesCS7B02G282600/TraesCS7A02G098200/TraesCS5A02G020000/TraesCS2B02G265300	18
1	GO:0046034	BP	GO:0046034	ATP metabolic process	17/322	295/31145	0.0576271	5.5739	8.06767	1.48185e-08	3.38109e-06	3.17948e-06	TraesCS4D02G137900/TraesCS1D02G193500/TraesCS2B02G264600/TraesCS1D02G196200/TraesCS7B02G456900/TraesCS4B02G146900/TraesCS6D02G150600/TraesCSU02G262500/TraesCS5A02G208000/TraesCS2A02G536000/TraesCS5D02G196700/TraesCS6B02G234500/TraesCS7B02G033600/TraesCS7B02G282600/TraesCS7A02G098200/TraesCS5A02G020000/TraesCS2B02G265300	17
1	GO:0009152	BP	GO:0009152	purine ribonucleotide biosynthetic process	19/322	380/31145	0.05	4.83618	7.69024	2.07213e-08	4.04632e-06	3.80504e-06	TraesCS4D02G137900/TraesCS4B02G037500/TraesCS1D02G193500/TraesCS1D02G196200/TraesCS7B02G456900/TraesCS4B02G146900/TraesCSU02G262500/TraesCS5A02G208000/TraesCS6B02G097200/TraesCS2A02G536000/TraesCS5D02G196700/TraesCS7B02G033600/TraesCS1D02G342300/TraesCS4A02G482400/TraesCS4A02G310100/TraesCS7A02G098200/TraesCS5D02G373700/TraesCS5A02G020000/TraesCS2B02G265300	19
1	GO:0009144	BP	GO:0009144	purine nucleoside triphosphate metabolic process	17/322	307/31145	0.0553746	5.35603	7.83961	2.66011e-08	4.04632e-06	3.80504e-06	TraesCS4D02G137900/TraesCS1D02G193500/TraesCS2B02G264600/TraesCS1D02G196200/TraesCS7B02G456900/TraesCS4B02G146900/TraesCS6D02G150600/TraesCSU02G262500/TraesCS5A02G208000/TraesCS2A02G536000/TraesCS5D02G196700/TraesCS6B02G234500/TraesCS7B02G033600/TraesCS7B02G282600/TraesCS7A02G098200/TraesCS5A02G020000/TraesCS2B02G265300	17
1	GO:0009205	BP	GO:0009205	purine ribonucleoside triphosphate metabolic process	17/322	307/31145	0.0553746	5.35603	7.83961	2.66011e-08	4.04632e-06	3.80504e-06	TraesCS4D02G137900/TraesCS1D02G193500/TraesCS2B02G264600/TraesCS1D02G196200/TraesCS7B02G456900/TraesCS4B02G146900/TraesCS6D02G150600/TraesCSU02G262500/TraesCS5A02G208000/TraesCS2A02G536000/TraesCS5D02G196700/TraesCS6B02G234500/TraesCS7B02G033600/TraesCS7B02G282600/TraesCS7A02G098200/TraesCS5A02G020000/TraesCS2B02G265300	17
1	GO:0009199	BP	GO:0009199	ribonucleoside triphosphate metabolic process	17/322	319/31145	0.0532915	5.15455	7.62322	4.64608e-08	5.99484e-06	5.63738e-06	TraesCS4D02G137900/TraesCS1D02G193500/TraesCS2B02G264600/TraesCS1D02G196200/TraesCS7B02G456900/TraesCS4B02G146900/TraesCS6D02G150600/TraesCSU02G262500/TraesCS5A02G208000/TraesCS2A02G536000/TraesCS5D02G196700/TraesCS6B02G234500/TraesCS7B02G033600/TraesCS7B02G282600/TraesCS7A02G098200/TraesCS5A02G020000/TraesCS2B02G265300	17
1	GO:0009127	BP	GO:0009127	purine nucleoside monophosphate biosynthetic process	14/322	212/31145	0.0660377	6.38741	8.04478	5.25479e-08	5.99484e-06	5.63738e-06	TraesCS4D02G137900/TraesCS4B02G037500/TraesCS1D02G193500/TraesCS1D02G196200/TraesCS7B02G456900/TraesCS4B02G146900/TraesCSU02G262500/TraesCS5A02G208000/TraesCS2A02G536000/TraesCS5D02G196700/TraesCS7B02G033600/TraesCS7A02G098200/TraesCS5A02G020000/TraesCS2B02G265300	14
1	GO:0009168	BP	GO:0009168	purine ribonucleoside monophosphate biosynthetic process	14/322	212/31145	0.0660377	6.38741	8.04478	5.25479e-08	5.99484e-06	5.63738e-06	TraesCS4D02G137900/TraesCS4B02G037500/TraesCS1D02G193500/TraesCS1D02G196200/TraesCS7B02G456900/TraesCS4B02G146900/TraesCSU02G262500/TraesCS5A02G208000/TraesCS2A02G536000/TraesCS5D02G196700/TraesCS7B02G033600/TraesCS7A02G098200/TraesCS5A02G020000/TraesCS2B02G265300	14
1	GO:0006164	BP	GO:0006164	purine nucleotide biosynthetic process	19/322	406/31145	0.046798	4.52647	7.31032	5.89435e-08	6.2072e-06	5.83707e-06	TraesCS4D02G137900/TraesCS4B02G037500/TraesCS1D02G193500/TraesCS1D02G196200/TraesCS7B02G456900/TraesCS4B02G146900/TraesCSU02G262500/TraesCS5A02G208000/TraesCS6B02G097200/TraesCS2A02G536000/TraesCS5D02G196700/TraesCS7B02G033600/TraesCS1D02G342300/TraesCS4A02G482400/TraesCS4A02G310100/TraesCS7A02G098200/TraesCS5D02G373700/TraesCS5A02G020000/TraesCS2B02G265300	19
1	GO:0042255	BP	GO:0042255	ribosome assembly	15/322	256/31145	0.0585938	5.6674	7.66427	8.49508e-08	8.30697e-06	7.81164e-06	TraesCS4D02G161500/TraesCS4D02G362200/TraesCSU02G221600/TraesCS3B02G220700/TraesCSU02G259800/TraesCS7D02G254900/TraesCS3B02G187600/TraesCS7B02G044300/TraesCS2D02G271100/TraesCSU02G255800/TraesCS4B02G159200/TraesCS2B02G316200/TraesCSU02G253000/TraesCS3D02G053200/TraesCS5D02G376900	15
1	GO:0009260	BP	GO:0009260	ribonucleotide biosynthetic process	19/322	426/31145	0.0446009	4.31396	7.03925	1.24539e-07	1.06558e-05	1.00204e-05	TraesCS4D02G137900/TraesCS4B02G037500/TraesCS1D02G193500/TraesCS1D02G196200/TraesCS7B02G456900/TraesCS4B02G146900/TraesCSU02G262500/TraesCS5A02G208000/TraesCS6B02G097200/TraesCS2A02G536000/TraesCS5D02G196700/TraesCS7B02G033600/TraesCS1D02G342300/TraesCS4A02G482400/TraesCS4A02G310100/TraesCS7A02G098200/TraesCS5D02G373700/TraesCS5A02G020000/TraesCS2B02G265300	19
1	GO:0046390	BP	GO:0046390	ribose phosphate biosynthetic process	19/322	426/31145	0.0446009	4.31396	7.03925	1.24539e-07	1.06558e-05	1.00204e-05	TraesCS4D02G137900/TraesCS4B02G037500/TraesCS1D02G193500/TraesCS1D02G196200/TraesCS7B02G456900/TraesCS4B02G146900/TraesCSU02G262500/TraesCS5A02G208000/TraesCS6B02G097200/TraesCS2A02G536000/TraesCS5D02G196700/TraesCS7B02G033600/TraesCS1D02G342300/TraesCS4A02G482400/TraesCS4A02G310100/TraesCS7A02G098200/TraesCS5D02G373700/TraesCS5A02G020000/TraesCS2B02G265300	19
1	GO:0009123	BP	GO:0009123	nucleoside monophosphate metabolic process	18/322	388/31145	0.0463918	4.48718	7.06473	1.50344e-07	1.21071e-05	1.13852e-05	TraesCS4D02G137900/TraesCS4B02G037500/TraesCS1D02G193500/TraesCS2B02G264600/TraesCS1D02G196200/TraesCS7B02G456900/TraesCS4B02G146900/TraesCS6D02G150600/TraesCSU02G262500/TraesCS5A02G208000/TraesCS2A02G536000/TraesCS5D02G196700/TraesCS6B02G234500/TraesCS7B02G033600/TraesCS7B02G282600/TraesCS7A02G098200/TraesCS5A02G020000/TraesCS2B02G265300	18
1	GO:0072522	BP	GO:0072522	purine-containing compound biosynthetic process	19/322	433/31145	0.0438799	4.24422	6.94829	1.60112e-07	1.21774e-05	1.14513e-05	TraesCS4D02G137900/TraesCS4B02G037500/TraesCS1D02G193500/TraesCS1D02G196200/TraesCS7B02G456900/TraesCS4B02G146900/TraesCSU02G262500/TraesCS5A02G208000/TraesCS6B02G097200/TraesCS2A02G536000/TraesCS5D02G196700/TraesCS7B02G033600/TraesCS1D02G342300/TraesCS4A02G482400/TraesCS4A02G310100/TraesCS7A02G098200/TraesCS5D02G373700/TraesCS5A02G020000/TraesCS2B02G265300	19
1	GO:0009156	BP	GO:0009156	ribonucleoside monophosphate biosynthetic process	14/322	236/31145	0.059322	5.73784	7.46744	1.97711e-07	1.42456e-05	1.33962e-05	TraesCS4D02G137900/TraesCS4B02G037500/TraesCS1D02G193500/TraesCS1D02G196200/TraesCS7B02G456900/TraesCS4B02G146900/TraesCSU02G262500/TraesCS5A02G208000/TraesCS2A02G536000/TraesCS5D02G196700/TraesCS7B02G033600/TraesCS7A02G098200/TraesCS5A02G020000/TraesCS2B02G265300	14
1	GO:0006754	BP	GO:0006754	ATP biosynthetic process	13/322	204/31145	0.0637255	6.16376	7.56296	2.38486e-07	1.63244e-05	1.5351e-05	TraesCS4D02G137900/TraesCS1D02G193500/TraesCS1D02G196200/TraesCS7B02G456900/TraesCS4B02G146900/TraesCSU02G262500/TraesCS5A02G208000/TraesCS2A02G536000/TraesCS5D02G196700/TraesCS7B02G033600/TraesCS7A02G098200/TraesCS5A02G020000/TraesCS2B02G265300	13
1	GO:0009145	BP	GO:0009145	purine nucleoside triphosphate biosynthetic process	13/322	210/31145	0.0619048	5.98765	7.41239	3.32699e-07	2.07029e-05	1.94684e-05	TraesCS4D02G137900/TraesCS1D02G193500/TraesCS1D02G196200/TraesCS7B02G456900/TraesCS4B02G146900/TraesCSU02G262500/TraesCS5A02G208000/TraesCS2A02G536000/TraesCS5D02G196700/TraesCS7B02G033600/TraesCS7A02G098200/TraesCS5A02G020000/TraesCS2B02G265300	13
1	GO:0009206	BP	GO:0009206	purine ribonucleoside triphosphate biosynthetic process	13/322	210/31145	0.0619048	5.98765	7.41239	3.32699e-07	2.07029e-05	1.94684e-05	TraesCS4D02G137900/TraesCS1D02G193500/TraesCS1D02G196200/TraesCS7B02G456900/TraesCS4B02G146900/TraesCSU02G262500/TraesCS5A02G208000/TraesCS2A02G536000/TraesCS5D02G196700/TraesCS7B02G033600/TraesCS7A02G098200/TraesCS5A02G020000/TraesCS2B02G265300	13
1	GO:1902600	BP	GO:1902600	proton transmembrane transport	16/322	326/31145	0.0490798	4.74717	6.95153	3.52227e-07	2.09652e-05	1.97151e-05	TraesCS4D02G137900/TraesCS1D02G193500/TraesCS1D02G196200/TraesCS7B02G456900/TraesCS4B02G146900/TraesCSU02G262500/TraesCS5A02G208000/TraesCS2A02G536000/TraesCS5D02G196700/TraesCS1A02G282100/TraesCS7B02G033600/TraesCS7A02G090700/TraesCS7A02G098200/TraesCSU02G263400/TraesCS5A02G020000/TraesCS2B02G265300	16
1	GO:0009141	BP	GO:0009141	nucleoside triphosphate metabolic process	17/322	372/31145	0.0456989	4.42016	6.78283	4.12493e-07	2.35293e-05	2.21263e-05	TraesCS4D02G137900/TraesCS1D02G193500/TraesCS2B02G264600/TraesCS1D02G196200/TraesCS7B02G456900/TraesCS4B02G146900/TraesCS6D02G150600/TraesCSU02G262500/TraesCS5A02G208000/TraesCS2A02G536000/TraesCS5D02G196700/TraesCS6B02G234500/TraesCS7B02G033600/TraesCS7B02G282600/TraesCS7A02G098200/TraesCS5A02G020000/TraesCS2B02G265300	17
1	GO:0000028	BP	GO:0000028	ribosomal small subunit assembly	10/322	120/31145	0.0833333	8.0603	7.92019	5.16118e-07	2.82626e-05	2.65773e-05	TraesCS4D02G161500/TraesCS4D02G362200/TraesCSU02G221600/TraesCSU02G259800/TraesCS7D02G254900/TraesCS3B02G187600/TraesCS7B02G044300/TraesCSU02G255800/TraesCS4B02G159200/TraesCSU02G253000	10
1	GO:0009201	BP	GO:0009201	ribonucleoside triphosphate biosynthetic process	13/322	222/31145	0.0585586	5.66399	7.12806	6.26387e-07	3.29817e-05	3.1015e-05	TraesCS4D02G137900/TraesCS1D02G193500/TraesCS1D02G196200/TraesCS7B02G456900/TraesCS4B02G146900/TraesCSU02G262500/TraesCS5A02G208000/TraesCS2A02G536000/TraesCS5D02G196700/TraesCS7B02G033600/TraesCS7A02G098200/TraesCS5A02G020000/TraesCS2B02G265300	13
1	GO:0009124	BP	GO:0009124	nucleoside monophosphate biosynthetic process	14/322	267/31145	0.0524345	5.07165	6.82935	8.75439e-07	4.4388e-05	4.17412e-05	TraesCS4D02G137900/TraesCS4B02G037500/TraesCS1D02G193500/TraesCS1D02G196200/TraesCS7B02G456900/TraesCS4B02G146900/TraesCSU02G262500/TraesCS5A02G208000/TraesCS2A02G536000/TraesCS5D02G196700/TraesCS7B02G033600/TraesCS7A02G098200/TraesCS5A02G020000/TraesCS2B02G265300	14
1	GO:0140694	BP	GO:0140694	membraneless organelle assembly	17/322	412/31145	0.0412621	3.99102	6.2466	1.67531e-06	8.19105e-05	7.70262e-05	TraesCS4D02G161500/TraesCS4D02G362200/TraesCSU02G221600/TraesCS3B02G220700/TraesCSU02G259800/TraesCS7D02G254900/TraesCS3B02G187600/TraesCS7B02G044300/TraesCS2D02G271100/TraesCSU02G255800/TraesCS1D02G245500/TraesCS4B02G159200/TraesCS2B02G316200/TraesCSU02G253000/TraesCS3D02G053200/TraesCS5D02G376900/TraesCS3D02G371400	17
1	GO:0035774	BP	GO:0035774	positive regulation of insulin secretion involved in cellular response to glucose stimulus	4/322	10/31145	0.4	38.6894	12.1835	2.2423e-06	0.000105852	9.95402e-05	TraesCS2A02G245600/TraesCS1B02G110900/TraesCS2B02G143000/TraesCS3D02G296300	4
1	GO:0009142	BP	GO:0009142	nucleoside triphosphate biosynthetic process	13/322	250/31145	0.052	5.02963	6.53835	2.36171e-06	0.000107773	0.000101346	TraesCS4D02G137900/TraesCS1D02G193500/TraesCS1D02G196200/TraesCS7B02G456900/TraesCS4B02G146900/TraesCSU02G262500/TraesCS5A02G208000/TraesCS2A02G536000/TraesCS5D02G196700/TraesCS7B02G033600/TraesCS7A02G098200/TraesCS5A02G020000/TraesCS2B02G265300	13
1	GO:0022618	BP	GO:0022618	protein-RNA complex assembly	17/322	438/31145	0.0388128	3.75411	5.93305	3.80101e-06	0.000167857	0.000157848	TraesCS4D02G161500/TraesCS4D02G362200/TraesCSU02G221600/TraesCS3B02G220700/TraesCSU02G259800/TraesCS7D02G254900/TraesCS3B02G187600/TraesCS7B02G044300/TraesCS2D02G271100/TraesCSU02G255800/TraesCS4B02G159200/TraesCS2B02G316200/TraesCSU02G253000/TraesCS3D02G053200/TraesCS5D02G376900/TraesCS3D02G018600/TraesCS3D02G371400	17
1	GO:0071826	BP	GO:0071826	protein-RNA complex organization	17/322	465/31145	0.0365591	3.53613	5.63181	8.33375e-06	0.000356528	0.000335269	TraesCS4D02G161500/TraesCS4D02G362200/TraesCSU02G221600/TraesCS3B02G220700/TraesCSU02G259800/TraesCS7D02G254900/TraesCS3B02G187600/TraesCS7B02G044300/TraesCS2D02G271100/TraesCSU02G255800/TraesCS4B02G159200/TraesCS2B02G316200/TraesCSU02G253000/TraesCS3D02G053200/TraesCS5D02G376900/TraesCS3D02G018600/TraesCS3D02G371400	17
1	GO:0035773	BP	GO:0035773	insulin secretion involved in cellular response to glucose stimulus	4/322	14/31145	0.285714	27.6353	10.1883	1.03441e-05	0.000416502	0.000391667	TraesCS2A02G245600/TraesCS1B02G110900/TraesCS2B02G143000/TraesCS3D02G296300	4
1	GO:0061178	BP	GO:0061178	regulation of insulin secretion involved in cellular response to glucose stimulus	4/322	14/31145	0.285714	27.6353	10.1883	1.03441e-05	0.000416502	0.000391667	TraesCS2A02G245600/TraesCS1B02G110900/TraesCS2B02G143000/TraesCS3D02G296300	4
1	GO:0032024	BP	GO:0032024	positive regulation of insulin secretion	4/322	16/31145	0.25	24.1809	9.4795	1.85024e-05	0.00072371	0.000680556	TraesCS2A02G245600/TraesCS1B02G110900/TraesCS2B02G143000/TraesCS3D02G296300	4
1	GO:0046887	BP	GO:0046887	positive regulation of hormone secretion	4/322	18/31145	0.222222	21.4941	8.88945	3.06043e-05	0.00113236	0.00106484	TraesCS2A02G245600/TraesCS1B02G110900/TraesCS2B02G143000/TraesCS3D02G296300	4
1	GO:0090277	BP	GO:0090277	positive regulation of peptide hormone secretion	4/322	18/31145	0.222222	21.4941	8.88945	3.06043e-05	0.00113236	0.00106484	TraesCS2A02G245600/TraesCS1B02G110900/TraesCS2B02G143000/TraesCS3D02G296300	4
1	GO:0007286	BP	GO:0007286	spermatid development	4/322	20/31145	0.2	19.3447	8.38782	4.7672e-05	0.00167341	0.00157363	TraesCS2A02G245600/TraesCS1B02G110900/TraesCS2B02G143000/TraesCS3D02G296300	4
1	GO:0048515	BP	GO:0048515	spermatid differentiation	4/322	20/31145	0.2	19.3447	8.38782	4.7672e-05	0.00167341	0.00157363	TraesCS2A02G245600/TraesCS1B02G110900/TraesCS2B02G143000/TraesCS3D02G296300	4
1	GO:0072593	BP	GO:0072593	reactive oxygen species metabolic process	14/322	382/31145	0.0366492	3.54484	5.11512	5.07494e-05	0.0017369	0.00163333	TraesCS4D02G234200/TraesCS2A02G245600/TraesCS3B02G601600/TraesCS1B02G110900/TraesCS3B02G601800/TraesCS2B02G143000/TraesCS4B02G041300/TraesCS3A02G043800/TraesCS3A02G531400/TraesCS3B02G601700/TraesCS3A02G531300/TraesCS3B02G570900/TraesCS3A02G412500/TraesCS3D02G296300	14
1	GO:0010970	BP	GO:0010970	transport along microtubule	5/322	42/31145	0.119048	11.5147	6.96945	7.1177e-05	0.00237662	0.0022349	TraesCS2A02G245600/TraesCS1B02G110900/TraesCS2B02G143000/TraesCS6D02G189000/TraesCS3D02G296300	5
1	GO:0030073	BP	GO:0030073	insulin secretion	4/322	23/31145	0.173913	16.8215	7.7581	8.50217e-05	0.00270685	0.00254545	TraesCS2A02G245600/TraesCS1B02G110900/TraesCS2B02G143000/TraesCS3D02G296300	4
1	GO:0050796	BP	GO:0050796	regulation of insulin secretion	4/322	23/31145	0.173913	16.8215	7.7581	8.50217e-05	0.00270685	0.00254545	TraesCS2A02G245600/TraesCS1B02G110900/TraesCS2B02G143000/TraesCS3D02G296300	4
1	GO:0032781	BP	GO:0032781	positive regulation of ATP-dependent activity	5/322	44/31145	0.113636	10.9913	6.77859	8.93461e-05	0.00271811	0.00255603	TraesCS2A02G245600/TraesCS1B02G110900/TraesCS2B02G143000/TraesCS6D02G189000/TraesCS3D02G296300	5
1	GO:0043462	BP	GO:0043462	regulation of ATP-dependent activity	5/322	44/31145	0.113636	10.9913	6.77859	8.93461e-05	0.00271811	0.00255603	TraesCS2A02G245600/TraesCS1B02G110900/TraesCS2B02G143000/TraesCS6D02G189000/TraesCS3D02G296300	5
1	GO:0030072	BP	GO:0030072	peptide hormone secretion	4/322	25/31145	0.16	15.4758	7.40065	0.000119496	0.00333856	0.00313949	TraesCS2A02G245600/TraesCS1B02G110900/TraesCS2B02G143000/TraesCS3D02G296300	4
1	GO:0046879	BP	GO:0046879	hormone secretion	4/322	25/31145	0.16	15.4758	7.40065	0.000119496	0.00333856	0.00313949	TraesCS2A02G245600/TraesCS1B02G110900/TraesCS2B02G143000/TraesCS3D02G296300	4
1	GO:0046883	BP	GO:0046883	regulation of hormone secretion	4/322	25/31145	0.16	15.4758	7.40065	0.000119496	0.00333856	0.00313949	TraesCS2A02G245600/TraesCS1B02G110900/TraesCS2B02G143000/TraesCS3D02G296300	4
1	GO:0090276	BP	GO:0090276	regulation of peptide hormone secretion	4/322	25/31145	0.16	15.4758	7.40065	0.000119496	0.00333856	0.00313949	TraesCS2A02G245600/TraesCS1B02G110900/TraesCS2B02G143000/TraesCS3D02G296300	4
1	GO:0099111	BP	GO:0099111	microtubule-based transport	5/322	48/31145	0.104167	10.0754	6.43137	0.000136195	0.00372901	0.00350665	TraesCS2A02G245600/TraesCS1B02G110900/TraesCS2B02G143000/TraesCS6D02G189000/TraesCS3D02G296300	5
1	GO:0042274	BP	GO:0042274	ribosomal small subunit biogenesis	10/322	237/31145	0.0421941	4.08116	4.86666	0.000195738	0.00525422	0.00494092	TraesCS4D02G161500/TraesCS4D02G362200/TraesCSU02G221600/TraesCSU02G259800/TraesCS7D02G254900/TraesCS3B02G187600/TraesCS7B02G044300/TraesCSU02G255800/TraesCS4B02G159200/TraesCSU02G253000	10
1	GO:0030705	BP	GO:0030705	cytoskeleton-dependent intracellular transport	5/322	54/31145	0.0925926	8.95589	5.98062	0.000239134	0.00629567	0.00592027	TraesCS2A02G245600/TraesCS1B02G110900/TraesCS2B02G143000/TraesCS6D02G189000/TraesCS3D02G296300	5
1	GO:0050714	BP	GO:0050714	positive regulation of protein secretion	4/322	31/31145	0.129032	12.4805	6.53642	0.000283059	0.00731148	0.00687551	TraesCS2A02G245600/TraesCS1B02G110900/TraesCS2B02G143000/TraesCS3D02G296300	4
1	GO:0002793	BP	GO:0002793	positive regulation of peptide secretion	4/322	33/31145	0.121212	11.7241	6.29985	0.00036218	0.00918194	0.00863443	TraesCS2A02G245600/TraesCS1B02G110900/TraesCS2B02G143000/TraesCS3D02G296300	4
1	GO:0006809	BP	GO:0006809	nitric oxide biosynthetic process	4/322	35/31145	0.114286	11.0541	6.08283	0.000455966	0.0111467	0.0104821	TraesCS2A02G245600/TraesCS1B02G110900/TraesCS2B02G143000/TraesCS3D02G296300	4
1	GO:0046209	BP	GO:0046209	nitric oxide metabolic process	4/322	35/31145	0.114286	11.0541	6.08283	0.000455966	0.0111467	0.0104821	TraesCS2A02G245600/TraesCS1B02G110900/TraesCS2B02G143000/TraesCS3D02G296300	4
1	GO:0045903	BP	GO:0045903	positive regulation of translational fidelity	3/322	16/31145	0.1875	18.1357	7.00739	0.000554834	0.0133258	0.0125312	TraesCS7B02G395700/TraesCS6B02G338300/TraesCS5D02G010800	3
1	GO:1903532	BP	GO:1903532	positive regulation of secretion by cell	4/322	38/31145	0.105263	10.1814	5.7883	0.000627339	0.0148074	0.0139244	TraesCS2A02G245600/TraesCS1B02G110900/TraesCS2B02G143000/TraesCS3D02G296300	4
1	GO:0007281	BP	GO:0007281	germ cell development	6/322	101/31145	0.0594059	5.74596	4.88285	0.000648522	0.0150479	0.0141506	TraesCS2A02G245600/TraesCS7A02G525300/TraesCS1B02G110900/TraesCS2B02G143000/TraesCS2A02G337500/TraesCS3D02G296300	6
1	GO:0051047	BP	GO:0051047	positive regulation of secretion	4/322	40/31145	0.1	9.67236	5.60957	0.000764209	0.0174367	0.016397	TraesCS2A02G245600/TraesCS1B02G110900/TraesCS2B02G143000/TraesCS3D02G296300	4
1	GO:0007283	BP	GO:0007283	spermatogenesis	6/322	112/31145	0.0535714	5.18162	4.53127	0.00111391	0.0249991	0.0235084	TraesCS1A02G422800/TraesCS2A02G245600/TraesCS1B02G110900/TraesCS2B02G143000/TraesCS4A02G201600/TraesCS3D02G296300	6
1	GO:0071333	BP	GO:0071333	cellular response to glucose stimulus	4/322	47/31145	0.0851064	8.2318	5.07115	0.00140931	0.0311185	0.029263	TraesCS2A02G245600/TraesCS1B02G110900/TraesCS2B02G143000/TraesCS3D02G296300	4
1	GO:0071326	BP	GO:0071326	cellular response to monosaccharide stimulus	4/322	48/31145	0.0833333	8.0603	5.00337	0.00152505	0.0325273	0.0305877	TraesCS2A02G245600/TraesCS1B02G110900/TraesCS2B02G143000/TraesCS3D02G296300	4
1	GO:0071331	BP	GO:0071331	cellular response to hexose stimulus	4/322	48/31145	0.0833333	8.0603	5.00337	0.00152505	0.0325273	0.0305877	TraesCS2A02G245600/TraesCS1B02G110900/TraesCS2B02G143000/TraesCS3D02G296300	4
1	GO:0060271	BP	GO:0060271	cilium assembly	5/322	81/31145	0.0617284	5.97059	4.57825	0.00154439	0.0325273	0.0305877	TraesCS2A02G245600/TraesCS1B02G110900/TraesCS2B02G143000/TraesCS6D02G189000/TraesCS3D02G296300	5
1	GO:0023061	BP	GO:0023061	signal release	4/322	49/31145	0.0816327	7.8958	4.93751	0.00164724	0.0341678	0.0321304	TraesCS2A02G245600/TraesCS1B02G110900/TraesCS2B02G143000/TraesCS3D02G296300	4
1	GO:0006450	BP	GO:0006450	regulation of translational fidelity	3/322	24/31145	0.125	12.0905	5.55528	0.00188631	0.0374254	0.0351938	TraesCS7B02G395700/TraesCS6B02G338300/TraesCS5D02G010800	3
1	GO:0010037	BP	GO:0010037	response to carbon dioxide	3/322	24/31145	0.125	12.0905	5.55528	0.00188631	0.0374254	0.0351938	TraesCS7A02G454400/TraesCS2A02G398000/TraesCS7B02G354800	3
1	GO:0072347	BP	GO:0072347	response to anesthetic	3/322	24/31145	0.125	12.0905	5.55528	0.00188631	0.0374254	0.0351938	TraesCS7A02G454400/TraesCS2A02G398000/TraesCS7B02G354800	3
1	GO:0044782	BP	GO:0044782	cilium organization	5/322	87/31145	0.0574713	5.55883	4.35215	0.00211824	0.0414268	0.0389566	TraesCS2A02G245600/TraesCS1B02G110900/TraesCS2B02G143000/TraesCS6D02G189000/TraesCS3D02G296300	5
1	GO:0045727	BP	GO:0045727	positive regulation of translation	4/322	53/31145	0.0754717	7.29989	4.69164	0.00220422	0.0425011	0.0399668	TraesCS4B02G393100/TraesCS7B02G395700/TraesCS6B02G338300/TraesCS5D02G010800	4
1	GO:0033177	CC	GO:0033177	proton-transporting two-sector ATPase complex, proton-transporting domain	20/338	80/31742	0.25	23.4778	20.8836	3.95986e-22	7.04461e-20	6.03486e-20	TraesCS4D02G137900/TraesCS1D02G193500/TraesCS1D02G196200/TraesCS7B02G456900/TraesCS4B02G146900/TraesCSU02G262500/TraesCS7D02G464300/TraesCS5A02G208000/TraesCS5A02G020100/TraesCS2A02G536000/TraesCS5D02G196700/TraesCS7B02G033600/TraesCS7A02G098200/TraesCS2D02G230200/TraesCSU02G263400/TraesCS5A02G020000/TraesCS2B02G265300/TraesCS5A02G430400/TraesCS3D02G410500/TraesCS2B02G265400	20
1	GO:0034702	CC	GO:0034702	monoatomic ion channel complex	20/338	85/31742	0.235294	22.0968	20.2054	1.49885e-21	7.04461e-20	6.03486e-20	TraesCS4D02G137900/TraesCS1D02G193500/TraesCS1D02G196200/TraesCS7B02G456900/TraesCS4B02G146900/TraesCSU02G262500/TraesCS7D02G464300/TraesCS5A02G208000/TraesCS5A02G020100/TraesCS2A02G536000/TraesCS5D02G196700/TraesCS7B02G033600/TraesCS7A02G098200/TraesCS2D02G230200/TraesCSU02G263400/TraesCS5A02G020000/TraesCS2B02G265300/TraesCS5A02G430400/TraesCS3D02G410500/TraesCS2B02G265400	20
1	GO:0034703	CC	GO:0034703	cation channel complex	20/338	85/31742	0.235294	22.0968	20.2054	1.49885e-21	7.04461e-20	6.03486e-20	TraesCS4D02G137900/TraesCS1D02G193500/TraesCS1D02G196200/TraesCS7B02G456900/TraesCS4B02G146900/TraesCSU02G262500/TraesCS7D02G464300/TraesCS5A02G208000/TraesCS5A02G020100/TraesCS2A02G536000/TraesCS5D02G196700/TraesCS7B02G033600/TraesCS7A02G098200/TraesCS2D02G230200/TraesCSU02G263400/TraesCS5A02G020000/TraesCS2B02G265300/TraesCS5A02G430400/TraesCS3D02G410500/TraesCS2B02G265400	20
1	GO:0045259	CC	GO:0045259	proton-transporting ATP synthase complex	20/338	85/31742	0.235294	22.0968	20.2054	1.49885e-21	7.04461e-20	6.03486e-20	TraesCS4D02G137900/TraesCS1D02G193500/TraesCS1D02G196200/TraesCS7B02G456900/TraesCS4B02G146900/TraesCSU02G262500/TraesCS7D02G464300/TraesCS5A02G208000/TraesCS5A02G020100/TraesCS2A02G536000/TraesCS5D02G196700/TraesCS7B02G033600/TraesCS7A02G098200/TraesCS2D02G230200/TraesCSU02G263400/TraesCS5A02G020000/TraesCS2B02G265300/TraesCS5A02G430400/TraesCS3D02G410500/TraesCS2B02G265400	20
1	GO:0016469	CC	GO:0016469	proton-transporting two-sector ATPase complex	21/338	114/31742	0.184211	17.2994	18.087	3.52288e-20	1.3246e-18	1.13474e-18	TraesCS4D02G137900/TraesCS1D02G193500/TraesCS1D02G196200/TraesCS7B02G456900/TraesCS4B02G146900/TraesCSU02G262500/TraesCS7D02G464300/TraesCS5A02G208000/TraesCS5A02G020100/TraesCS2A02G536000/TraesCS5D02G196700/TraesCS1A02G282100/TraesCS7B02G033600/TraesCS7A02G098200/TraesCS2D02G230200/TraesCSU02G263400/TraesCS5A02G020000/TraesCS2B02G265300/TraesCS5A02G430400/TraesCS3D02G410500/TraesCS2B02G265400	21
1	GO:0098798	CC	GO:0098798	mitochondrial protein-containing complex	34/338	471/31742	0.0721868	6.77916	13.1093	1.93792e-18	6.07215e-17	5.20179e-17	TraesCS4D02G137900/TraesCS1D02G193500/TraesCS1D02G196200/TraesCS7B02G456900/TraesCS2D02G243600/TraesCS4B02G146900/TraesCS4D02G362200/TraesCSU02G262500/TraesCSU02G221600/TraesCS7D02G464300/TraesCS5D02G326900/TraesCS5A02G208000/TraesCSU02G259800/TraesCS7D02G254900/TraesCS5A02G020100/TraesCS3B02G187600/TraesCSU02G255800/TraesCS7B02G403900/TraesCS2A02G536000/TraesCS1B02G405800/TraesCS6B02G234500/Trae…	34
1	GO:1902495	CC	GO:1902495	transmembrane transporter complex	24/338	261/31742	0.091954	8.63552	12.8502	1.1063e-15	2.97121e-14	2.54533e-14	TraesCS4D02G137900/TraesCS1D02G193500/TraesCS1D02G196200/TraesCS7B02G456900/TraesCS2D02G243600/TraesCS4B02G146900/TraesCSU02G262500/TraesCS7D02G464300/TraesCS5A02G208000/TraesCS5A02G020100/TraesCS2A02G536000/TraesCS5D02G196700/TraesCS1B02G405800/TraesCS6B02G234500/TraesCS1A02G282100/TraesCS7B02G033600/TraesCS7A02G098200/TraesCS2D02G230200/TraesCSU02G263400/TraesCS5A02G020000/TraesCS2B02G265300/Tr…	24
1	GO:1990351	CC	GO:1990351	transporter complex	24/338	280/31742	0.0857143	8.04954	12.292	5.37446e-15	1.263e-13	1.08196e-13	TraesCS4D02G137900/TraesCS1D02G193500/TraesCS1D02G196200/TraesCS7B02G456900/TraesCS2D02G243600/TraesCS4B02G146900/TraesCSU02G262500/TraesCS7D02G464300/TraesCS5A02G208000/TraesCS5A02G020100/TraesCS2A02G536000/TraesCS5D02G196700/TraesCS1B02G405800/TraesCS6B02G234500/TraesCS1A02G282100/TraesCS7B02G033600/TraesCS7A02G098200/TraesCS2D02G230200/TraesCSU02G263400/TraesCS5A02G020000/TraesCS2B02G265300/Tr…	24
1	GO:0098803	CC	GO:0098803	respiratory chain complex	23/338	261/31742	0.0881226	8.2757	12.2447	1.10952e-14	2.31765e-13	1.98545e-13	TraesCS4D02G137900/TraesCS1D02G193500/TraesCS1D02G196200/TraesCS7B02G456900/TraesCS2D02G243600/TraesCS4B02G146900/TraesCSU02G262500/TraesCS7D02G464300/TraesCS5A02G208000/TraesCS5A02G020100/TraesCS2A02G536000/TraesCS5D02G196700/TraesCS1B02G405800/TraesCS6B02G234500/TraesCS7B02G033600/TraesCS7A02G098200/TraesCS2D02G230200/TraesCSU02G263400/TraesCS5A02G020000/TraesCS2B02G265300/TraesCS5A02G430400/Tr…	23
1	GO:0098800	CC	GO:0098800	inner mitochondrial membrane protein complex	22/338	286/31742	0.0769231	7.22394	10.9691	6.76276e-13	1.2714e-11	1.08916e-11	TraesCS4D02G137900/TraesCS1D02G193500/TraesCS1D02G196200/TraesCS7B02G456900/TraesCS2D02G243600/TraesCS4B02G146900/TraesCSU02G262500/TraesCS7D02G464300/TraesCS5A02G208000/TraesCS5A02G020100/TraesCS2A02G536000/TraesCS1B02G405800/TraesCS6B02G234500/TraesCS7B02G033600/TraesCS7A02G098200/TraesCS2D02G230200/TraesCS5A02G020000/TraesCS2B02G265300/TraesCS5A02G430400/TraesCS3D02G410500/TraesCS3B02G570900/T…	22
1	GO:0015935	CC	GO:0015935	small ribosomal subunit	21/338	268/31742	0.0783582	7.35872	10.8452	1.60036e-12	2.73516e-11	2.34311e-11	TraesCS1D02G183900/TraesCS4D02G362200/TraesCSU02G221600/TraesCS2B02G487300/TraesCS1B02G405300/TraesCSU02G259800/TraesCS7D02G254900/TraesCS3B02G187600/TraesCS7B02G044300/TraesCSU02G255800/TraesCS7B02G403900/TraesCS7B02G395700/TraesCS4B02G159200/TraesCS2A02G241700/TraesCSU02G253000/TraesCSU02G237300/TraesCS5D02G008200/TraesCS5D02G010800/TraesCSU02G264600/TraesCSU02G265900/TraesCS3D02G498500	21
1	GO:0000314	CC	GO:0000314	organellar small ribosomal subunit	14/338	112/31742	0.125	11.7389	11.8112	1.73011e-11	2.7105e-10	2.32199e-10	TraesCS1D02G183900/TraesCS4D02G362200/TraesCSU02G221600/TraesCSU02G259800/TraesCS7D02G254900/TraesCS3B02G187600/TraesCSU02G255800/TraesCS7B02G403900/TraesCS4B02G159200/TraesCSU02G253000/TraesCSU02G237300/TraesCSU02G264600/TraesCSU02G265900/TraesCS3D02G498500	14
1	GO:0000313	CC	GO:0000313	organellar ribosome	16/338	192/31742	0.0833333	7.82594	9.84214	3.03e-10	4.38185e-09	3.75377e-09	TraesCS1D02G183900/TraesCS4D02G362200/TraesCSU02G221600/TraesCS5D02G326900/TraesCSU02G259800/TraesCS7D02G254900/TraesCS3B02G187600/TraesCSU02G255800/TraesCS7B02G403900/TraesCS4B02G159200/TraesCSU02G270200/TraesCSU02G253000/TraesCSU02G237300/TraesCSU02G264600/TraesCSU02G265900/TraesCS3D02G498500	16
1	GO:0005763	CC	GO:0005763	mitochondrial small ribosomal subunit	10/338	82/31742	0.121951	11.4526	9.83222	1.78104e-08	2.39168e-07	2.04886e-07	TraesCS4D02G362200/TraesCSU02G221600/TraesCSU02G259800/TraesCS7D02G254900/TraesCS3B02G187600/TraesCSU02G255800/TraesCS7B02G403900/TraesCS4B02G159200/TraesCSU02G253000/TraesCSU02G265900	10
1	GO:0005761	CC	GO:0005761	mitochondrial ribosome	12/338	150/31742	0.08	7.5129	8.29483	8.11381e-08	1.01693e-06	8.71167e-07	TraesCS4D02G362200/TraesCSU02G221600/TraesCS5D02G326900/TraesCSU02G259800/TraesCS7D02G254900/TraesCS3B02G187600/TraesCSU02G255800/TraesCS7B02G403900/TraesCS4B02G159200/TraesCSU02G270200/TraesCSU02G253000/TraesCSU02G265900	12
1	GO:0005759	CC	GO:0005759	mitochondrial matrix	16/338	321/31742	0.0498442	4.68093	6.87665	4.2669e-07	5.01361e-06	4.29497e-06	TraesCS4D02G362200/TraesCSU02G221600/TraesCS7B02G465000/TraesCS5D02G326900/TraesCSU02G259800/TraesCS7D02G254900/TraesCS3B02G187600/TraesCSU02G255800/TraesCS7B02G403900/TraesCS4A02G396600/TraesCS4B02G159200/TraesCSU02G270200/TraesCS7A02G096700/TraesCSU02G253000/TraesCS7D02G528600/TraesCSU02G265900	16
1	GO:0005868	CC	GO:0005868	cytoplasmic dynein complex	5/338	21/31742	0.238095	22.3598	10.158	2.35107e-06	2.37034e-05	2.03058e-05	TraesCS2A02G245600/TraesCS1B02G110900/TraesCS2B02G143000/TraesCS6D02G189000/TraesCS3D02G296300	5
1	GO:0030286	CC	GO:0030286	dynein complex	5/338	21/31742	0.238095	22.3598	10.158	2.35107e-06	2.37034e-05	2.03058e-05	TraesCS2A02G245600/TraesCS1B02G110900/TraesCS2B02G143000/TraesCS6D02G189000/TraesCS3D02G296300	5
1	GO:0120111	CC	GO:0120111	neuron projection cytoplasm	4/338	10/31742	0.4	37.5645	11.9974	2.52164e-06	2.37034e-05	2.03058e-05	TraesCS2A02G245600/TraesCS1B02G110900/TraesCS2B02G143000/TraesCS3D02G296300	4
1	GO:1904115	CC	GO:1904115	axon cytoplasm	4/338	10/31742	0.4	37.5645	11.9974	2.52164e-06	2.37034e-05	2.03058e-05	TraesCS2A02G245600/TraesCS1B02G110900/TraesCS2B02G143000/TraesCS3D02G296300	4
1	GO:0032838	CC	GO:0032838	plasma membrane bounded cell projection cytoplasm	4/338	29/31742	0.137931	12.9533	6.68103	0.00024307	0.00214359	0.00183634	TraesCS2A02G245600/TraesCS1B02G110900/TraesCS2B02G143000/TraesCS3D02G296300	4
1	GO:0072686	CC	GO:0072686	mitotic spindle	5/338	53/31742	0.0943396	8.85955	5.94097	0.000250846	0.00214359	0.00183634	TraesCS2A02G245600/TraesCS1B02G110900/TraesCS2B02G143000/TraesCS1D02G245500/TraesCS3D02G296300	5
1	GO:0000312	CC	GO:0000312	plastid small ribosomal subunit	4/338	31/31742	0.129032	12.1176	6.42484	0.000316663	0.00258837	0.00221736	TraesCS1D02G183900/TraesCSU02G237300/TraesCSU02G264600/TraesCS3D02G498500	4
1	GO:0009547	CC	GO:0009547	plastid ribosome	4/338	58/31742	0.0689655	6.47664	4.33096	0.00340906	0.0267043	0.0228766	TraesCS1D02G183900/TraesCSU02G237300/TraesCSU02G264600/TraesCS3D02G498500	4
1	GO:0000776	CC	GO:0000776	kinetochore	5/338	100/31742	0.05	4.69556	3.83994	0.00438674	0.0329883	0.0282599	TraesCS2A02G245600/TraesCS1B02G110900/TraesCS2B02G143000/TraesCS1D02G245500/TraesCS3D02G296300	5
1	GO:0000779	CC	GO:0000779	condensed chromosome, centromeric region	5/338	109/31742	0.0458716	4.30786	3.58894	0.00630221	0.0455698	0.039038	TraesCS2A02G245600/TraesCS1B02G110900/TraesCS2B02G143000/TraesCS1D02G245500/TraesCS3D02G296300	5
1	GO:0015252	MF	GO:0015252	proton channel activity	14/287	56/26934	0.25	23.4617	17.4621	6.88702e-16	1.38085e-13	1.23241e-13	TraesCS4D02G137900/TraesCS1D02G193500/TraesCS1D02G196200/TraesCS7B02G456900/TraesCS4B02G146900/TraesCSU02G262500/TraesCS5A02G208000/TraesCS2A02G536000/TraesCS5D02G196700/TraesCS7B02G033600/TraesCS7A02G098200/TraesCSU02G263400/TraesCS5A02G020000/TraesCS2B02G265300	14
1	GO:0046933	MF	GO:0046933	proton-transporting ATP synthase activity, rotational mechanism	14/287	56/26934	0.25	23.4617	17.4621	6.88702e-16	1.38085e-13	1.23241e-13	TraesCS4D02G137900/TraesCS1D02G193500/TraesCS1D02G196200/TraesCS7B02G456900/TraesCS4B02G146900/TraesCSU02G262500/TraesCS5A02G208000/TraesCS2A02G536000/TraesCS5D02G196700/TraesCS7B02G033600/TraesCS7A02G098200/TraesCSU02G263400/TraesCS5A02G020000/TraesCS2B02G265300	14
1	GO:0022853	MF	GO:0022853	active monoatomic ion transmembrane transporter activity	24/287	268/26934	0.0895522	8.40418	12.6423	1.80774e-15	2.41635e-13	2.1566e-13	TraesCS4D02G137900/TraesCS1D02G193500/TraesCS1D02G196200/TraesCS7B02G456900/TraesCS4B02G146900/TraesCSU02G262500/TraesCS7A02G098700/TraesCS7A02G432700/TraesCS4A02G145000/TraesCS5A02G208000/TraesCS7B02G458400/TraesCS7D02G300700/TraesCS2A02G536000/TraesCS5D02G196700/TraesCS1A02G282100/TraesCS7B02G033600/TraesCSU02G270500/TraesCS5B02G234800/TraesCS7B02G487500/TraesCS7B02G457900/TraesCS7A02G098200/Tr…	24
1	GO:0044769	MF	GO:0044769	ATPase activity, coupled to transmembrane movement of ions, rotational mechanism	14/287	80/26934	0.175	16.4232	14.3375	1.42436e-13	1.42792e-11	1.27442e-11	TraesCS4D02G137900/TraesCS1D02G193500/TraesCS1D02G196200/TraesCS7B02G456900/TraesCS4B02G146900/TraesCSU02G262500/TraesCS5A02G208000/TraesCS2A02G536000/TraesCS5D02G196700/TraesCS7B02G033600/TraesCS7A02G098200/TraesCSU02G263400/TraesCS5A02G020000/TraesCS2B02G265300	14
1	GO:0015078	MF	GO:0015078	proton transmembrane transporter activity	24/287	374/26934	0.0641711	6.02225	10.1503	2.67887e-12	2.14846e-10	1.91751e-10	TraesCS4D02G137900/TraesCS1D02G193500/TraesCS1D02G196200/TraesCS7B02G456900/TraesCS4B02G146900/TraesCSU02G262500/TraesCS7A02G098700/TraesCS4A02G145000/TraesCS5A02G208000/TraesCS7B02G458400/TraesCS7D02G300700/TraesCS2A02G536000/TraesCS5D02G196700/TraesCS1A02G282100/TraesCS7B02G033600/TraesCSU02G270500/TraesCS5B02G234800/TraesCS7B02G487500/TraesCS7B02G457900/TraesCS7A02G090700/TraesCS7A02G098200/Tr…	24
1	GO:0042625	MF	GO:0042625	ATPase-coupled ion transmembrane transporter activity	16/287	173/26934	0.0924855	8.67946	10.5163	6.11769e-11	4.08866e-09	3.64915e-09	TraesCS4D02G137900/TraesCS1D02G193500/TraesCS1D02G196200/TraesCS7B02G456900/TraesCS4B02G146900/TraesCSU02G262500/TraesCS7A02G432700/TraesCS5A02G208000/TraesCS2A02G536000/TraesCS5D02G196700/TraesCS1A02G282100/TraesCS7B02G033600/TraesCS7A02G098200/TraesCSU02G263400/TraesCS5A02G020000/TraesCS2B02G265300	16
1	GO:0019829	MF	GO:0019829	ATPase-coupled monoatomic cation transmembrane transporter activity	16/287	175/26934	0.0914286	8.58027	10.4407	7.27533e-11	4.16773e-09	3.71972e-09	TraesCS4D02G137900/TraesCS1D02G193500/TraesCS1D02G196200/TraesCS7B02G456900/TraesCS4B02G146900/TraesCSU02G262500/TraesCS7A02G432700/TraesCS5A02G208000/TraesCS2A02G536000/TraesCS5D02G196700/TraesCS1A02G282100/TraesCS7B02G033600/TraesCS7A02G098200/TraesCSU02G263400/TraesCS5A02G020000/TraesCS2B02G265300	16
1	GO:0005261	MF	GO:0005261	monoatomic cation channel activity	15/287	177/26934	0.0847458	7.95311	9.63177	8.36616e-10	4.19354e-08	3.74275e-08	TraesCS4D02G137900/TraesCS1D02G193500/TraesCS1D02G196200/TraesCS7B02G456900/TraesCS4B02G146900/TraesCSU02G262500/TraesCS5A02G208000/TraesCS2A02G536000/TraesCS5D02G196700/TraesCS7B02G033600/TraesCS6B02G190900/TraesCS7A02G098200/TraesCSU02G263400/TraesCS5A02G020000/TraesCS2B02G265300	15
1	GO:0005216	MF	GO:0005216	monoatomic ion channel activity	17/287	254/26934	0.0669291	6.28108	8.77618	2.36857e-09	1.05533e-07	9.41887e-08	TraesCS4D02G137900/TraesCS1D02G193500/TraesCS1D02G196200/TraesCS7B02G456900/TraesCS4B02G146900/TraesCSU02G262500/TraesCS5A02G208000/TraesCS6D02G272100/TraesCS2A02G536000/TraesCS2A02G398000/TraesCS5D02G196700/TraesCS7B02G033600/TraesCS6B02G190900/TraesCS7A02G098200/TraesCSU02G263400/TraesCS5A02G020000/TraesCS2B02G265300	17
1	GO:0015267	MF	GO:0015267	channel activity	19/287	413/26934	0.0460048	4.3174	7.05078	1.17153e-07	4.27076e-06	3.81168e-06	TraesCS4D02G137900/TraesCS1D02G193500/TraesCS1D02G196200/TraesCS7B02G456900/TraesCS4B02G146900/TraesCSU02G262500/TraesCS5A02G208000/TraesCS6D02G272100/TraesCS2A02G536000/TraesCS2A02G398000/TraesCS5B02G342100/TraesCS5D02G196700/TraesCS7B02G033600/TraesCS6B02G190900/TraesCS7A02G098200/TraesCSU02G263400/TraesCS5A02G020000/TraesCS2B02G265300/TraesCS3B02G177000	19
1	GO:0022803	MF	GO:0022803	passive transmembrane transporter activity	19/287	413/26934	0.0460048	4.3174	7.05078	1.17153e-07	4.27076e-06	3.81168e-06	TraesCS4D02G137900/TraesCS1D02G193500/TraesCS1D02G196200/TraesCS7B02G456900/TraesCS4B02G146900/TraesCSU02G262500/TraesCS5A02G208000/TraesCS6D02G272100/TraesCS2A02G536000/TraesCS2A02G398000/TraesCS5B02G342100/TraesCS5D02G196700/TraesCS7B02G033600/TraesCS6B02G190900/TraesCS7A02G098200/TraesCSU02G263400/TraesCS5A02G020000/TraesCS2B02G265300/TraesCS3B02G177000	19
1	GO:0042626	MF	GO:0042626	ATPase-coupled transmembrane transporter activity	20/287	463/26934	0.0431965	4.05385	6.8788	1.49454e-07	4.99424e-06	4.45739e-06	TraesCS4D02G137900/TraesCS1D02G193500/TraesCS1D02G196200/TraesCS7B02G456900/TraesCS4B02G146900/TraesCSU02G262500/TraesCS7A02G432700/TraesCS7A02G525300/TraesCS5A02G208000/TraesCS2A02G536000/TraesCS5D02G196700/TraesCS1A02G282100/TraesCS7B02G033600/TraesCS2A02G337500/TraesCS6A02G395000/TraesCS7A02G098200/TraesCSU02G263400/TraesCS5A02G020000/TraesCS2B02G265300/TraesCS5A02G555900	20
1	GO:0045505	MF	GO:0045505	dynein intermediate chain binding	5/287	21/26934	0.238095	22.3444	10.1548	2.34744e-06	6.406e-05	5.71739e-05	TraesCS2A02G245600/TraesCS1B02G110900/TraesCS2B02G143000/TraesCS6D02G189000/TraesCS3D02G296300	5
1	GO:0051959	MF	GO:0051959	dynein light intermediate chain binding	5/287	21/26934	0.238095	22.3444	10.1548	2.34744e-06	6.406e-05	5.71739e-05	TraesCS2A02G245600/TraesCS1B02G110900/TraesCS2B02G143000/TraesCS6D02G189000/TraesCS3D02G296300	5
1	GO:0030235	MF	GO:0030235	nitric-oxide synthase regulator activity	4/287	10/26934	0.4	37.5387	11.9934	2.52082e-06	6.406e-05	5.71739e-05	TraesCS2A02G245600/TraesCS1B02G110900/TraesCS2B02G143000/TraesCS3D02G296300	4
1	GO:0008137	MF	GO:0008137	NADH dehydrogenase (ubiquinone) activity	8/287	82/26934	0.097561	9.15577	7.67614	2.71576e-06	6.406e-05	5.71739e-05	TraesCS7A02G098700/TraesCS4A02G145000/TraesCS7B02G458400/TraesCS7D02G300700/TraesCSU02G270500/TraesCS5B02G234800/TraesCS7B02G487500/TraesCS7B02G457900	8
1	GO:0050136	MF	GO:0050136	NADH:ubiquinone reductase (non-electrogenic) activity	8/287	82/26934	0.097561	9.15577	7.67614	2.71576e-06	6.406e-05	5.71739e-05	TraesCS7A02G098700/TraesCS4A02G145000/TraesCS7B02G458400/TraesCS7D02G300700/TraesCSU02G270500/TraesCS5B02G234800/TraesCS7B02G487500/TraesCS7B02G457900	8
1	GO:0015453	MF	GO:0015453	oxidoreduction-driven active transmembrane transporter activity	8/287	90/26934	0.0888889	8.34193	7.24047	5.48785e-06	0.000122257	0.000109115	TraesCS7A02G098700/TraesCS4A02G145000/TraesCS7B02G458400/TraesCS7D02G300700/TraesCSU02G270500/TraesCS5B02G234800/TraesCS7B02G487500/TraesCS7B02G457900	8
1	GO:0097110	MF	GO:0097110	scaffold protein binding	4/287	13/26934	0.307692	28.8759	10.4331	8.36863e-06	0.000176622	0.000157636	TraesCS2A02G245600/TraesCS1B02G110900/TraesCS2B02G143000/TraesCS3D02G296300	4
1	GO:0003954	MF	GO:0003954	NADH dehydrogenase activity	8/287	96/26934	0.0833333	7.82056	6.94768	8.88456e-06	0.000178135	0.000158987	TraesCS7A02G098700/TraesCS4A02G145000/TraesCS7B02G458400/TraesCS7D02G300700/TraesCSU02G270500/TraesCS5B02G234800/TraesCS7B02G487500/TraesCS7B02G457900	8
1	GO:0009055	MF	GO:0009055	electron transfer activity	9/287	141/26934	0.0638298	5.99021	6.16563	2.1429e-05	0.000409193	0.000365207	TraesCS7A02G098700/TraesCS6D02G393200/TraesCS4A02G145000/TraesCS7B02G458400/TraesCS7D02G300700/TraesCSU02G270500/TraesCS5B02G234800/TraesCS7B02G487500/TraesCS7B02G457900	9
1	GO:0016874	MF	GO:0016874	ligase activity	17/287	494/26934	0.034413	3.22954	5.19048	2.57495e-05	0.000469342	0.000418891	TraesCS4D02G137900/TraesCS4B02G037500/TraesCS1D02G193500/TraesCS1D02G196200/TraesCS7B02G456900/TraesCS4B02G146900/TraesCSU02G262500/TraesCS5A02G208000/TraesCS2A02G536000/TraesCS5D02G196700/TraesCS7B02G033600/TraesCS6A02G413600/TraesCS7A02G098200/TraesCSU02G263400/TraesCS5A02G020000/TraesCS2B02G265300/TraesCS6B02G410300	17
1	GO:0016655	MF	GO:0016655	oxidoreductase activity, acting on NAD(P)H, quinone or similar compound as acceptor	8/287	114/26934	0.0701754	6.58573	6.20244	3.12632e-05	0.000545067	0.000486476	TraesCS7A02G098700/TraesCS4A02G145000/TraesCS7B02G458400/TraesCS7D02G300700/TraesCSU02G270500/TraesCS5B02G234800/TraesCS7B02G487500/TraesCS7B02G457900	8
1	GO:0050897	MF	GO:0050897	cobalt ion binding	7/287	104/26934	0.0673077	6.3166	5.63767	0.000127587	0.00213177	0.00190262	TraesCS3A02G119300/TraesCS7D02G464300/TraesCS5A02G020100/TraesCS2D02G230200/TraesCS5A02G430400/TraesCS3D02G410500/TraesCS2B02G265400	7
1	GO:0016651	MF	GO:0016651	oxidoreductase activity, acting on NAD(P)H	11/287	300/26934	0.0366667	3.44105	4.41243	0.000406269	0.00651655	0.00581606	TraesCS2D02G243600/TraesCS7A02G098700/TraesCS4A02G145000/TraesCS7B02G458400/TraesCS7D02G300700/TraesCS1B02G405800/TraesCSU02G270500/TraesCS5B02G234800/TraesCS7B02G487500/TraesCS7B02G457900/TraesCS2D02G244400	11
1	GO:0070181	MF	GO:0070181	small ribosomal subunit rRNA binding	5/287	63/26934	0.0793651	7.44815	5.31769	0.000562865	0.00868111	0.00774794	TraesCSU02G221600/TraesCSU02G259800/TraesCS3B02G187600/TraesCS7B02G403900/TraesCSU02G253000	5
1	GO:0019843	MF	GO:0019843	rRNA binding	9/287	240/26934	0.0375	3.51925	4.06845	0.00115172	0.0165007	0.014727	TraesCS4D02G161500/TraesCSU02G221600/TraesCSU02G259800/TraesCS3B02G187600/TraesCS7B02G403900/TraesCS7B02G395700/TraesCSU02G253000/TraesCS6B02G338300/TraesCS5D02G010800	9
1	GO:0045485	MF	GO:0045485	omega-6 fatty acid desaturase activity	3/287	20/26934	0.15	14.077	6.07146	0.00119332	0.0165007	0.014727	TraesCS6B02G309500/TraesCS6A02G280700/TraesCS6B02G308800	3
1	GO:0050183	MF	GO:0050183	phosphatidylcholine 12-monooxygenase activity	3/287	20/26934	0.15	14.077	6.07146	0.00119332	0.0165007	0.014727	TraesCS6B02G309500/TraesCS6A02G280700/TraesCS6B02G308800	3
1	GO:0080032	MF	GO:0080032	methyl jasmonate esterase activity	3/287	23/26934	0.130435	12.2409	5.59704	0.00181059	0.0242016	0.0216	TraesCS3A02G456300/TraesCS3B02G493800/TraesCS3D02G447700	3
1	GO:0048027	MF	GO:0048027	mRNA 5'-UTR binding	4/287	54/26934	0.0740741	6.95161	4.54334	0.00262733	0.0339858	0.0303325	TraesCSU02G221600/TraesCSU02G259800/TraesCS3B02G187600/TraesCSU02G253000	4
2	GO:0006261	BP	GO:0006261	DNA-templated DNA replication	207/5532	371/31145	0.557951	3.14125	19.2824	1.12523e-61	3.89216e-58	3.25961e-58	TraesCS1D02G298400/TraesCS5D02G406700/TraesCS1D02G125400/TraesCS5A02G222800/TraesCS1D02G354000/TraesCS5A02G429500/TraesCS3A02G118400/TraesCS5A02G142600/TraesCS3D02G192600/TraesCS4D02G123200/TraesCS1B02G336400/TraesCS6B02G341900/TraesCS5B02G221800/TraesCS7A02G414700/TraesCS4B02G099800/TraesCS1B02G147800/TraesCS4A02G217700/TraesCS3D02G378400/TraesCS5D02G230600/TraesCS1A02G323500/TraesCS7D02G548300/…	207
2	GO:0006260	BP	GO:0006260	DNA replication	241/5532	475/31145	0.507368	2.85647	18.9485	4.92964e-61	8.52582e-58	7.1402e-58	TraesCS1D02G298400/TraesCS5D02G406700/TraesCS2D02G023000/TraesCS1D02G125400/TraesCS5A02G222800/TraesCS1D02G354000/TraesCS4D02G287000/TraesCS5A02G429500/TraesCS3A02G118400/TraesCS5A02G142600/TraesCS3D02G192600/TraesCS4D02G123200/TraesCS1B02G336400/TraesCS6B02G341900/TraesCS5B02G221800/TraesCS7A02G414700/TraesCS4B02G099800/TraesCS1B02G147800/TraesCS4A02G217700/TraesCS3D02G378400/TraesCS5D02G230600/…	241
2	GO:0098813	BP	GO:0098813	nuclear chromosome segregation	175/5532	404/31145	0.433168	2.43873	13.5272	3.06394e-33	3.53272e-30	2.95858e-30	TraesCS5D02G500200/TraesCS1B02G161100/TraesCS1D02G354000/TraesCS4D02G248700/TraesCS2A02G016400/TraesCS2D02G355300/TraesCS3D02G192600/TraesCS3D02G396500/TraesCS2A02G226000/TraesCS2D02G283800/TraesCS1D02G283300/TraesCS4B02G239200/TraesCS2A02G356400/TraesCS7B02G185100/TraesCS1D02G306100/TraesCS4A02G217700/TraesCS1B02G123200/TraesCS2B02G250000/TraesCS5A02G133000/TraesCS5B02G131900/TraesCS6B02G140000/…	175
2	GO:0006310	BP	GO:0006310	DNA recombination	187/5532	447/31145	0.418345	2.35527	13.4129	5.11034e-33	4.41917e-30	3.70096e-30	TraesCS6A02G321200/TraesCS1D02G354000/TraesCS4D02G248700/TraesCS5A02G142600/TraesCS3D02G192600/TraesCS3D02G396500/TraesCS5A02G352700/TraesCS6D02G107900/TraesCS4D02G123200/TraesCS2D02G283800/TraesCS4B02G239200/TraesCS1B02G336400/TraesCS3D02G479500/TraesCS4A02G217700/TraesCS1D02G364900/TraesCS6B02G243400/TraesCS5A02G133000/TraesCS1B02G041600/TraesCS3A02G484100/TraesCS1A02G323500/TraesCS5B02G131900/…	187
2	GO:0007059	BP	GO:0007059	chromosome segregation	182/5532	446/31145	0.408072	2.29743	12.8259	1.53996e-30	1.06534e-27	8.92202e-28	TraesCS5D02G500200/TraesCS1B02G161100/TraesCS1D02G354000/TraesCS4D02G248700/TraesCS2A02G016400/TraesCS2D02G355300/TraesCS3D02G192600/TraesCS3D02G396500/TraesCS2A02G226000/TraesCS2D02G283800/TraesCS1D02G283300/TraesCS4B02G239200/TraesCS2A02G356400/TraesCS7B02G185100/TraesCS1D02G306100/TraesCS4A02G217700/TraesCS1B02G123200/TraesCS2B02G250000/TraesCS5A02G133000/TraesCS5B02G131900/TraesCS3D02G188800/…	182
2	GO:0010564	BP	GO:0010564	regulation of cell cycle process	191/5532	492/31145	0.388211	2.18562	12.3194	1.08356e-28	6.24674e-26	5.23152e-26	TraesCS1A02G284000/TraesCS2D02G023000/TraesCS1D02G125400/TraesCS1D02G354000/TraesCS4A02G300300/TraesCS5A02G142600/TraesCS3D02G192600/TraesCS4D02G123200/TraesCS2A02G226000/TraesCS1B02G336400/TraesCS6B02G341900/TraesCS4D02G034500/TraesCS4B02G099800/TraesCS1B02G147800/TraesCS1B02G123200/TraesCS2B02G250000/TraesCS1A02G323500/TraesCS6D02G089900/TraesCS5D02G231200/TraesCS5B02G281700/TraesCS3D02G109700/…	191
2	GO:0006302	BP	GO:0006302	double-strand break repair	157/5532	379/31145	0.414248	2.3322	12.127	2.29431e-27	1.13372e-24	9.49465e-25	TraesCS6A02G321200/TraesCS1D02G354000/TraesCS4D02G248700/TraesCS3D02G075400/TraesCS5A02G142600/TraesCS3D02G192600/TraesCS5A02G352700/TraesCS6D02G107900/TraesCS4D02G123200/TraesCS4B02G239200/TraesCS1B02G336400/TraesCS3D02G479500/TraesCS7A02G414700/TraesCS7A02G088500/TraesCS1D02G364900/TraesCS5A02G133000/TraesCS1B02G041600/TraesCS3A02G484100/TraesCS1A02G323500/TraesCS5B02G131900/TraesCS3A02G075400/…	157
2	GO:0006270	BP	GO:0006270	DNA replication initiation	51/5532	64/31145	0.796875	4.48638	12.9752	4.88407e-27	2.11175e-24	1.76855e-24	TraesCS5D02G406700/TraesCS5A02G222800/TraesCS5A02G142600/TraesCS4D02G123200/TraesCS5B02G221800/TraesCS4B02G099800/TraesCS5D02G230600/TraesCS3B02G224600/TraesCS5A02G331000/TraesCS7B02G055600/TraesCS6A02G092000/TraesCS3B02G412700/TraesCS2A02G157700/TraesCS5B02G141300/TraesCS3A02G380000/TraesCS7A02G151700/TraesCS4D02G096000/TraesCS1B02G411000/TraesCS6D02G344100/TraesCS5A02G006100/TraesCS6B02G393500/…	51
2	GO:0032392	BP	GO:0032392	DNA geometric change	78/5532	135/31145	0.577778	3.25287	12.1913	2.1002e-25	7.93378e-23	6.64438e-23	TraesCS1D02G298400/TraesCS5A02G142600/TraesCS7D02G069700/TraesCS5A02G352700/TraesCS4D02G123200/TraesCS3B02G224600/TraesCS4B02G042600/TraesCS4A02G136200/TraesCS6A02G092000/TraesCS2D02G102800/TraesCS2B02G504600/TraesCS1D02G125300/TraesCS4B02G168700/TraesCS5B02G141300/TraesCS2B02G208400/TraesCS2D02G303500/TraesCS2D02G237200/TraesCS2A02G103300/TraesCS1B02G273100/TraesCS4A02G271400/TraesCS5A02G088400/…	78
2	GO:0007017	BP	GO:0007017	microtubule-based process	186/5532	500/31145	0.372	2.09435	11.4646	2.29366e-25	7.93378e-23	6.64438e-23	TraesCS5B02G155000/TraesCS5D02G500200/TraesCS3D02G172000/TraesCS3D02G333400/TraesCS2B02G004200/TraesCS2D02G355300/TraesCS1D02G283300/TraesCS2A02G356400/TraesCS2A02G013400/TraesCS1B02G123200/TraesCS2B02G250000/TraesCS5A02G036600/TraesCS5B02G448900/TraesCS1A02G177600/TraesCS3B02G309000/TraesCS6B02G140000/TraesCS3D02G265900/TraesCS5D02G231200/TraesCS1D02G191600/TraesCS5B02G281700/TraesCS3D02G109700/…	186
2	GO:0071103	BP	GO:0071103	DNA conformation change	166/5532	428/31145	0.38785	2.18359	11.4586	4.71648e-25	1.48312e-22	1.24208e-22	TraesCS1D02G298400/TraesCS2B02G435100/TraesCS5D02G500200/TraesCS7D02G403900/TraesCS5A02G142600/TraesCS7D02G069700/TraesCS5A02G352700/TraesCS4D02G123200/TraesCS6A02G038400/TraesCS2B02G492400/TraesCS1D02G306100/TraesCS4B02G225000/TraesCS3D02G188800/TraesCS6B02G072500/TraesCS3B02G224600/TraesCS4B02G042600/TraesCS3A02G484500/TraesCS4A02G136200/TraesCS6D02G062900/TraesCS6A02G092000/TraesCS6B02G082800/…	166
2	GO:0000724	BP	GO:0000724	double-strand break repair via homologous recombination	112/5532	247/31145	0.453441	2.55286	11.3871	9.55238e-24	2.54167e-21	2.12859e-21	TraesCS6A02G321200/TraesCS1D02G354000/TraesCS4D02G248700/TraesCS5A02G142600/TraesCS3D02G192600/TraesCS5A02G352700/TraesCS6D02G107900/TraesCS4D02G123200/TraesCS4B02G239200/TraesCS1B02G336400/TraesCS3D02G479500/TraesCS1D02G364900/TraesCS5A02G133000/TraesCS1B02G041600/TraesCS3A02G484100/TraesCS1A02G323500/TraesCS5B02G131900/TraesCS2D02G214900/TraesCS3A02G221000/TraesCS1A02G182000/TraesCS6A02G092000/…	112
2	GO:0000725	BP	GO:0000725	recombinational repair	112/5532	247/31145	0.453441	2.55286	11.3871	9.55238e-24	2.54167e-21	2.12859e-21	TraesCS6A02G321200/TraesCS1D02G354000/TraesCS4D02G248700/TraesCS5A02G142600/TraesCS3D02G192600/TraesCS5A02G352700/TraesCS6D02G107900/TraesCS4D02G123200/TraesCS4B02G239200/TraesCS1B02G336400/TraesCS3D02G479500/TraesCS1D02G364900/TraesCS5A02G133000/TraesCS1B02G041600/TraesCS3A02G484100/TraesCS1A02G323500/TraesCS5B02G131900/TraesCS2D02G214900/TraesCS3A02G221000/TraesCS1A02G182000/TraesCS6A02G092000/…	112
2	GO:0044786	BP	GO:0044786	cell cycle DNA replication	89/5532	179/31145	0.497207	2.79926	11.2196	1.47395e-22	3.64172e-20	3.04987e-20	TraesCS1D02G125400/TraesCS5A02G142600/TraesCS4D02G123200/TraesCS6B02G341900/TraesCS4B02G099800/TraesCS1B02G147800/TraesCS7D02G548300/TraesCS4A02G219000/TraesCS6D02G190300/TraesCS6A02G092000/TraesCS7A02G139200/TraesCS2B02G504600/TraesCS6B02G144800/TraesCS5B02G141300/TraesCSU02G054300/TraesCS2A02G329700/TraesCS4B02G230900/TraesCS5A02G108500/TraesCS4D02G096000/TraesCS7A02G561500/TraesCS1A02G396600/T…	89
2	GO:0007018	BP	GO:0007018	microtubule-based movement	96/5532	208/31145	0.461538	2.59845	10.7495	3.06864e-21	7.07628e-19	5.92624e-19	TraesCS3D02G172000/TraesCS1D02G283300/TraesCS1B02G123200/TraesCS5A02G036600/TraesCS1A02G177600/TraesCS3B02G309000/TraesCS5D02G231200/TraesCS2A02G149500/TraesCS4D02G269100/TraesCS5A02G390000/TraesCS4B02G126400/TraesCS7B02G169100/TraesCS4D02G204200/TraesCS3A02G275300/TraesCS2B02G174600/TraesCS6A02G103200/TraesCS3D02G227300/TraesCS4B02G269800/TraesCS6B02G132300/TraesCS7D02G278800/TraesCS5B02G072900/…	96
2	GO:0000819	BP	GO:0000819	sister chromatid segregation	108/5532	249/31145	0.433735	2.44192	10.6166	4.24722e-21	9.18195e-19	7.6897e-19	TraesCS5D02G500200/TraesCS1B02G161100/TraesCS2D02G355300/TraesCS2A02G226000/TraesCS1D02G283300/TraesCS2A02G356400/TraesCS7B02G185100/TraesCS1B02G123200/TraesCS2B02G250000/TraesCS6B02G140000/TraesCS5D02G231200/TraesCS5D02G310100/TraesCS7B02G049800/TraesCS6D02G289000/TraesCS1D02G453100/TraesCS3B02G112900/TraesCS3A02G097200/TraesCS6A02G103200/TraesCS1A02G445000/TraesCS1A02G314100/TraesCS6B02G132300/…	108
2	GO:1901990	BP	GO:1901990	regulation of mitotic cell cycle phase transition	95/5532	217/31145	0.437788	2.46473	10.0626	4.52164e-19	9.20021e-17	7.70499e-17	TraesCS1D02G354000/TraesCS4A02G300300/TraesCS5A02G142600/TraesCS3D02G192600/TraesCS4D02G123200/TraesCS2A02G226000/TraesCS5D02G231200/TraesCS6A02G092000/TraesCS6D02G289000/TraesCS4B02G011100/TraesCS1B02G301500/TraesCS5B02G141300/TraesCSU02G054300/TraesCS1D02G209200/TraesCS4D02G245500/TraesCS3A02G389100/TraesCS5A02G108500/TraesCS1A02G206000/TraesCS3D02G190400/TraesCS1D02G082300/TraesCS4A02G192300/T…	95
2	GO:1903046	BP	GO:1903046	meiotic cell cycle process	168/5532	490/31145	0.342857	1.93028	9.64622	7.44348e-19	1.43039e-16	1.19792e-16	TraesCS3B02G458900/TraesCS1B02G161100/TraesCS6A02G321200/TraesCS1D02G354000/TraesCS4D02G248700/TraesCS2A02G016400/TraesCS3D02G192600/TraesCS3D02G396500/TraesCS2A02G226000/TraesCS2D02G283800/TraesCS4B02G239200/TraesCS1D02G306100/TraesCS4A02G217700/TraesCS5A02G133000/TraesCS4B02G363400/TraesCS5B02G131900/TraesCS2D02G214900/TraesCS3D02G188400/TraesCS6A02G237400/TraesCSU02G080300/TraesCS1A02G182000/T…	168
2	GO:1901987	BP	GO:1901987	regulation of cell cycle phase transition	123/5532	318/31145	0.386792	2.17763	9.80968	8.14943e-19	1.48363e-16	1.24251e-16	TraesCS2D02G023000/TraesCS1D02G354000/TraesCS4A02G300300/TraesCS5A02G142600/TraesCS3D02G192600/TraesCS4D02G123200/TraesCS2A02G226000/TraesCS1B02G336400/TraesCS4D02G034500/TraesCS4B02G099800/TraesCS1A02G323500/TraesCS5D02G231200/TraesCS4B02G037200/TraesCS6A02G092000/TraesCS6D02G289000/TraesCS4B02G011100/TraesCS1B02G301500/TraesCS5B02G141300/TraesCSU02G054300/TraesCS1D02G209200/TraesCS4D02G245500/T…	123
2	GO:0044770	BP	GO:0044770	cell cycle phase transition	146/5532	405/31145	0.360494	2.02957	9.69236	9.23321e-19	1.59688e-16	1.33736e-16	TraesCS2D02G023000/TraesCS1D02G354000/TraesCS4A02G300300/TraesCS5A02G142600/TraesCS3D02G192600/TraesCS4D02G123200/TraesCS2A02G226000/TraesCS1B02G336400/TraesCS7B02G145500/TraesCS4D02G034500/TraesCS4B02G099800/TraesCS7A02G246000/TraesCS5A02G265500/TraesCS1B02G237300/TraesCS1A02G323500/TraesCS5D02G231200/TraesCS4B02G037200/TraesCS1B02G156600/TraesCS6A02G092000/TraesCS6D02G289000/TraesCS4B02G011100/…	146
2	GO:0051304	BP	GO:0051304	chromosome separation	67/5532	130/31145	0.515385	2.9016	10.0973	2.09861e-18	3.45671e-16	2.89492e-16	TraesCS1D02G354000/TraesCS3D02G192600/TraesCS3D02G396500/TraesCS2A02G226000/TraesCS2D02G283800/TraesCS1D02G306100/TraesCS4A02G217700/TraesCS6A02G237400/TraesCS5D02G231200/TraesCS6D02G289000/TraesCS2B02G358000/TraesCS4D02G245500/TraesCS1B02G317200/TraesCS3A02G389100/TraesCS3D02G190400/TraesCS4B02G280400/TraesCS1D02G082300/TraesCS4A02G185000/TraesCS2D02G193800/TraesCS7B02G289500/TraesCS2A02G285200/…	67
2	GO:0045132	BP	GO:0045132	meiotic chromosome segregation	85/5532	189/31145	0.449735	2.532	9.81781	4.19993e-18	6.60344e-16	5.53024e-16	TraesCS1B02G161100/TraesCS1D02G354000/TraesCS4D02G248700/TraesCS2A02G016400/TraesCS3D02G192600/TraesCS3D02G396500/TraesCS2A02G226000/TraesCS2D02G283800/TraesCS4B02G239200/TraesCS1D02G306100/TraesCS4A02G217700/TraesCS5A02G133000/TraesCS5B02G131900/TraesCS3D02G188400/TraesCS6A02G237400/TraesCSU02G080300/TraesCS2D02G337000/TraesCS4A02G136200/TraesCS6B02G220900/TraesCS2B02G358000/TraesCS4B02G168700/T…	85
2	GO:0044772	BP	GO:0044772	mitotic cell cycle phase transition	117/5532	303/31145	0.386139	2.17395	9.54327	6.66473e-18	1.00232e-15	8.3942e-16	TraesCS1D02G354000/TraesCS4A02G300300/TraesCS5A02G142600/TraesCS3D02G192600/TraesCS4D02G123200/TraesCS2A02G226000/TraesCS7B02G145500/TraesCS7A02G246000/TraesCS5A02G265500/TraesCS5D02G231200/TraesCS1B02G156600/TraesCS6A02G092000/TraesCS6D02G289000/TraesCS4B02G011100/TraesCS1B02G301500/TraesCS5B02G141300/TraesCSU02G054300/TraesCS1D02G209200/TraesCS4D02G245500/TraesCS3A02G389100/TraesCS5A02G108500/T…	117
2	GO:0006275	BP	GO:0006275	regulation of DNA replication	64/5532	126/31145	0.507937	2.85967	9.72086	3.11304e-17	4.48668e-15	3.7575e-15	TraesCS1D02G125400/TraesCS5A02G429500/TraesCS5A02G142600/TraesCS4D02G123200/TraesCS6B02G341900/TraesCS4B02G099800/TraesCS1B02G147800/TraesCS3B02G224600/TraesCS5B02G141300/TraesCS6A02G322400/TraesCS4B02G230900/TraesCS2B02G208400/TraesCS4D02G096000/TraesCS1A02G396600/TraesCS4A02G192300/TraesCS2B02G419300/TraesCS7D02G199600/TraesCS5D02G128600/TraesCS6D02G344100/TraesCS5A02G006100/TraesCS4B02G123100/…	64
2	GO:0000070	BP	GO:0000070	mitotic sister chromatid segregation	86/5532	199/31145	0.432161	2.43305	9.42507	5.51933e-17	7.63655e-15	6.39545e-15	TraesCS5D02G500200/TraesCS2D02G355300/TraesCS2A02G226000/TraesCS1D02G283300/TraesCS2A02G356400/TraesCS1B02G123200/TraesCS2B02G250000/TraesCS6B02G140000/TraesCS5D02G231200/TraesCS7B02G049800/TraesCS6D02G289000/TraesCS6A02G103200/TraesCS1A02G314100/TraesCS6B02G132300/TraesCS4D02G245500/TraesCS3A02G389100/TraesCS1B02G326400/TraesCS3D02G190400/TraesCS1A02G209500/TraesCS4B02G192500/TraesCS4A02G185000/…	86
2	GO:0090329	BP	GO:0090329	regulation of DNA-templated DNA replication	59/5532	113/31145	0.522124	2.93954	9.59913	9.96838e-17	1.32618e-14	1.11065e-14	TraesCS1D02G125400/TraesCS5A02G429500/TraesCS5A02G142600/TraesCS4D02G123200/TraesCS6B02G341900/TraesCS4B02G099800/TraesCS1B02G147800/TraesCS3B02G224600/TraesCS5B02G141300/TraesCS6A02G322400/TraesCS4B02G230900/TraesCS2B02G208400/TraesCS4D02G096000/TraesCS1A02G396600/TraesCS4A02G192300/TraesCS2B02G419300/TraesCS7D02G199600/TraesCS5D02G128600/TraesCS6D02G344100/TraesCS5A02G006100/TraesCS4B02G123100/…	59
2	GO:0140013	BP	GO:0140013	meiotic nuclear division	130/5532	367/31145	0.354223	1.99427	8.9046	3.6276e-16	4.64736e-14	3.89207e-14	TraesCS1B02G161100/TraesCS6A02G321200/TraesCS1D02G354000/TraesCS4D02G248700/TraesCS2A02G016400/TraesCS3D02G192600/TraesCS3D02G396500/TraesCS2A02G226000/TraesCS2D02G283800/TraesCS4B02G239200/TraesCS1D02G306100/TraesCS4A02G217700/TraesCS5A02G133000/TraesCS5B02G131900/TraesCS3D02G188400/TraesCS6A02G237400/TraesCSU02G080300/TraesCS2D02G337000/TraesCS4A02G136200/TraesCS6D02G190300/TraesCS6A02G092000/T…	130
2	GO:0065004	BP	GO:0065004	protein-DNA complex assembly	138/5532	402/31145	0.343284	1.93268	8.7472	8.62491e-16	1.06548e-13	8.92321e-14	TraesCS2B02G435100/TraesCS5D02G500200/TraesCS7D02G403900/TraesCS5B02G513900/TraesCS5A02G142600/TraesCS2A02G086400/TraesCS4D02G123200/TraesCS1A02G131200/TraesCS3D02G479500/TraesCS4B02G099800/TraesCS6A02G038400/TraesCS2B02G492400/TraesCS1D02G306100/TraesCS5A02G133000/TraesCS3A02G484100/TraesCS5B02G131900/TraesCS4B02G225000/TraesCS2D02G214900/TraesCS6B02G072500/TraesCS5D02G231200/TraesCS5B02G281700/…	138
2	GO:0006399	BP	GO:0006399	tRNA metabolic process	144/5532	433/31145	0.332564	1.87232	8.49504	4.08856e-15	4.87666e-13	4.08411e-13	TraesCS6D02G301200/TraesCS3A02G120200/TraesCS4D02G264300/TraesCS3B02G182700/TraesCS5B02G075700/TraesCS2A02G305200/TraesCS4D02G252700/TraesCS2B02G255900/TraesCS5A02G214400/TraesCS4B02G140900/TraesCS7D02G194100/TraesCS3B02G215800/TraesCS7A02G560300/TraesCS5A02G157400/TraesCS5B02G497100/TraesCS2A02G203700/TraesCS1D02G148500/TraesCS3B02G106800/TraesCS4B02G163500/TraesCS5D02G154200/TraesCS7A02G457300/…	144
2	GO:0009553	BP	GO:0009553	embryo sac development	131/5532	382/31145	0.342932	1.9307	8.50597	5.03539e-15	5.80581e-13	4.86224e-13	TraesCS3B02G458900/TraesCS1B02G126100/TraesCS6A02G081300/TraesCS1D02G068300/TraesCS7D02G376800/TraesCS7D02G279300/TraesCS4B02G363400/TraesCS7A02G146800/TraesCS7A02G329300/TraesCS5B02G032200/TraesCS7A02G280700/TraesCS3B02G552000/TraesCS1A02G067300/TraesCS1B02G238300/TraesCS2A02G459000/TraesCS6A02G095900/TraesCS5D02G176100/TraesCS5D02G310100/TraesCS2A02G575400/TraesCS5A02G171300/TraesCS6D02G190300/…	131
2	GO:0000911	BP	GO:0000911	cytokinesis by cell plate formation	79/5532	189/31145	0.417989	2.35327	8.67242	9.45277e-15	1.05475e-12	8.83328e-13	TraesCS3D02G272800/TraesCS5B02G155000/TraesCS3D02G333400/TraesCS1A02G099400/TraesCS5A02G090500/TraesCS6A02G175900/TraesCS2A02G436400/TraesCS2A02G149500/TraesCS5D02G176100/TraesCS6B02G209500/TraesCS1A02G281200/TraesCS1B02G400200/TraesCS1B02G018900/TraesCS5A02G171300/TraesCS1B02G266900/TraesCS2D02G483000/TraesCS2B02G174600/TraesCS6A02G103200/TraesCS6B02G132300/TraesCS5B02G072900/TraesCS3A02G264600/…	79
2	GO:0007131	BP	GO:0007131	reciprocal meiotic recombination	69/5532	159/31145	0.433962	2.44319	8.47889	4.97087e-14	5.21038e-12	4.36358e-12	TraesCS6A02G321200/TraesCS1D02G354000/TraesCS4D02G248700/TraesCS3D02G192600/TraesCS3D02G396500/TraesCS2D02G283800/TraesCS4B02G239200/TraesCS4A02G217700/TraesCS5A02G133000/TraesCS5B02G131900/TraesCS6A02G237400/TraesCSU02G080300/TraesCS2D02G337000/TraesCS4A02G136200/TraesCS6A02G092000/TraesCS6B02G220900/TraesCS2B02G358000/TraesCS4B02G168700/TraesCS2B02G356200/TraesCS4B02G280400/TraesCS1D02G082300/T…	69
2	GO:0140527	BP	GO:0140527	reciprocal homologous recombination	69/5532	159/31145	0.433962	2.44319	8.47889	4.97087e-14	5.21038e-12	4.36358e-12	TraesCS6A02G321200/TraesCS1D02G354000/TraesCS4D02G248700/TraesCS3D02G192600/TraesCS3D02G396500/TraesCS2D02G283800/TraesCS4B02G239200/TraesCS4A02G217700/TraesCS5A02G133000/TraesCS5B02G131900/TraesCS6A02G237400/TraesCSU02G080300/TraesCS2D02G337000/TraesCS4A02G136200/TraesCS6A02G092000/TraesCS6B02G220900/TraesCS2B02G358000/TraesCS4B02G168700/TraesCS2B02G356200/TraesCS4B02G280400/TraesCS1D02G082300/T…	69
2	GO:0032506	BP	GO:0032506	cytokinetic process	80/5532	199/31145	0.40201	2.2633	8.30865	8.25596e-14	8.15924e-12	6.8332e-12	TraesCS3D02G272800/TraesCS5B02G155000/TraesCS3D02G333400/TraesCS1A02G099400/TraesCS5A02G090500/TraesCS6A02G175900/TraesCS2A02G436400/TraesCS2A02G149500/TraesCS5D02G176100/TraesCS6B02G209500/TraesCS1A02G281200/TraesCS1B02G400200/TraesCS1B02G018900/TraesCS5A02G171300/TraesCS1B02G266900/TraesCS2D02G483000/TraesCS2B02G174600/TraesCS6A02G103200/TraesCS1B02G301500/TraesCS6B02G132300/TraesCS5B02G072900/…	80
2	GO:1902410	BP	GO:1902410	mitotic cytokinetic process	80/5532	199/31145	0.40201	2.2633	8.30865	8.25596e-14	8.15924e-12	6.8332e-12	TraesCS3D02G272800/TraesCS5B02G155000/TraesCS3D02G333400/TraesCS1A02G099400/TraesCS5A02G090500/TraesCS6A02G175900/TraesCS2A02G436400/TraesCS2A02G149500/TraesCS5D02G176100/TraesCS6B02G209500/TraesCS1A02G281200/TraesCS1B02G400200/TraesCS1B02G018900/TraesCS5A02G171300/TraesCS1B02G266900/TraesCS2D02G483000/TraesCS2B02G174600/TraesCS6A02G103200/TraesCS1B02G301500/TraesCS6B02G132300/TraesCS5B02G072900/…	80
2	GO:0000226	BP	GO:0000226	microtubule cytoskeleton organization	121/5532	357/31145	0.338936	1.9082	8.02087	1.39706e-13	1.34235e-11	1.12419e-11	TraesCS5B02G155000/TraesCS5D02G500200/TraesCS3D02G333400/TraesCS2B02G004200/TraesCS2D02G355300/TraesCS2A02G356400/TraesCS2A02G013400/TraesCS1B02G123200/TraesCS2B02G250000/TraesCS5B02G448900/TraesCS6B02G140000/TraesCS3D02G265900/TraesCS5D02G231200/TraesCS1D02G191600/TraesCS5B02G281700/TraesCS3D02G109700/TraesCS2A02G436400/TraesCS5D02G176100/TraesCS5A02G176200/TraesCS7D02G183600/TraesCS1B02G400200/…	121
2	GO:0042023	BP	GO:0042023	DNA endoreduplication	55/5532	116/31145	0.474138	2.66938	8.37142	2.10008e-13	1.96329e-11	1.64421e-11	TraesCS1D02G125400/TraesCS6B02G341900/TraesCS1B02G147800/TraesCS7D02G548300/TraesCS6D02G190300/TraesCS6B02G144800/TraesCSU02G054300/TraesCS2A02G329700/TraesCS4B02G230900/TraesCS5A02G108500/TraesCS7A02G561500/TraesCS1A02G396600/TraesCS4A02G192300/TraesCS7D02G199600/TraesCS3D02G529100/TraesCS6B02G105100/TraesCS7B02G502100/TraesCS4B02G123100/TraesCS6A02G117100/TraesCS4D02G121200/TraesCS6A02G311700/T…	55
2	GO:0035825	BP	GO:0035825	homologous recombination	69/5532	163/31145	0.423313	2.38324	8.22876	2.16244e-13	1.96839e-11	1.64849e-11	TraesCS6A02G321200/TraesCS1D02G354000/TraesCS4D02G248700/TraesCS3D02G192600/TraesCS3D02G396500/TraesCS2D02G283800/TraesCS4B02G239200/TraesCS4A02G217700/TraesCS5A02G133000/TraesCS5B02G131900/TraesCS6A02G237400/TraesCSU02G080300/TraesCS2D02G337000/TraesCS4A02G136200/TraesCS6A02G092000/TraesCS6B02G220900/TraesCS2B02G358000/TraesCS4B02G168700/TraesCS2B02G356200/TraesCS4B02G280400/TraesCS1D02G082300/T…	69
2	GO:0061982	BP	GO:0061982	meiosis I cell cycle process	100/5532	277/31145	0.361011	2.03248	8.02168	2.34808e-13	2.08257e-11	1.74411e-11	TraesCS6A02G321200/TraesCS1D02G354000/TraesCS4D02G248700/TraesCS2A02G016400/TraesCS3D02G192600/TraesCS3D02G396500/TraesCS2D02G283800/TraesCS4B02G239200/TraesCS4A02G217700/TraesCS5A02G133000/TraesCS5B02G131900/TraesCS2D02G214900/TraesCS3D02G188400/TraesCS6A02G237400/TraesCSU02G080300/TraesCS1A02G182000/TraesCS2D02G337000/TraesCS4A02G136200/TraesCS6D02G190300/TraesCS6A02G092000/TraesCS6B02G220900/T…	100
2	GO:0006284	BP	GO:0006284	base-excision repair	35/5532	57/31145	0.614035	3.457	8.62868	2.74525e-13	2.37396e-11	1.98814e-11	TraesCS3D02G075400/TraesCS1B02G336400/TraesCS7A02G088500/TraesCS1A02G323500/TraesCS3A02G075400/TraesCS1B02G156600/TraesCS2B02G582400/TraesCS6A02G092000/TraesCS3B02G360300/TraesCS2D02G102800/TraesCS1B02G448400/TraesCS2A02G103300/TraesCS5D02G023100/TraesCS2B02G120600/TraesCS1D02G139000/TraesCS3A02G330200/TraesCS1A02G418400/TraesCS1D02G426100/TraesCS2D02G344000/TraesCS2B02G363700/TraesCS3B02G089300/…	35
2	GO:0007052	BP	GO:0007052	mitotic spindle organization	46/5532	89/31145	0.516854	2.90987	8.38542	3.73642e-13	3.0145e-11	2.52458e-11	TraesCS5D02G500200/TraesCS2D02G355300/TraesCS2A02G356400/TraesCS2B02G250000/TraesCS6B02G140000/TraesCS5D02G231200/TraesCS3D02G109700/TraesCS5D02G176100/TraesCS5A02G171300/TraesCS6A02G103200/TraesCS3D02G227300/TraesCS3A02G107900/TraesCS6B02G132300/TraesCS4B02G192500/TraesCS1D02G314400/TraesCS5D02G412100/TraesCS1B02G326100/TraesCS5B02G230400/TraesCS3B02G126500/TraesCS5A02G232100/TraesCS5B02G222600/…	46
2	GO:1902850	BP	GO:1902850	microtubule cytoskeleton organization involved in mitosis	46/5532	89/31145	0.516854	2.90987	8.38542	3.73642e-13	3.0145e-11	2.52458e-11	TraesCS5D02G500200/TraesCS2D02G355300/TraesCS2A02G356400/TraesCS2B02G250000/TraesCS6B02G140000/TraesCS5D02G231200/TraesCS3D02G109700/TraesCS5D02G176100/TraesCS5A02G171300/TraesCS6A02G103200/TraesCS3D02G227300/TraesCS3A02G107900/TraesCS6B02G132300/TraesCS4B02G192500/TraesCS1D02G314400/TraesCS5D02G412100/TraesCS1B02G326100/TraesCS5B02G230400/TraesCS3B02G126500/TraesCS5A02G232100/TraesCS5B02G222600/…	46
2	GO:0140014	BP	GO:0140014	mitotic nuclear division	107/5532	306/31145	0.349673	1.96865	7.91363	3.74743e-13	3.0145e-11	2.52458e-11	TraesCS5D02G500200/TraesCS3D02G333400/TraesCS2D02G355300/TraesCS2A02G226000/TraesCS1D02G283300/TraesCS2A02G356400/TraesCS1B02G123200/TraesCS2B02G250000/TraesCS6B02G140000/TraesCS6A02G175900/TraesCS5D02G231200/TraesCS6B02G209500/TraesCS7B02G049800/TraesCS6D02G190300/TraesCS6D02G289000/TraesCS2D02G483000/TraesCS6A02G103200/TraesCS1A02G314100/TraesCS2A02G329700/TraesCS6B02G132300/TraesCS4D02G245500/…	107
2	GO:0051052	BP	GO:0051052	regulation of DNA metabolic process	138/5532	432/31145	0.319444	1.79846	7.76665	4.86375e-13	3.82357e-11	3.20217e-11	TraesCS5A02G168300/TraesCS1D02G125400/TraesCS2B02G166300/TraesCS6A02G321200/TraesCS3D02G075400/TraesCS5A02G429500/TraesCS5A02G142600/TraesCS7D02G069700/TraesCS5A02G352700/TraesCS4D02G123200/TraesCS1B02G336400/TraesCS6B02G341900/TraesCS4B02G099800/TraesCS1B02G147800/TraesCS1A02G323500/TraesCS3A02G075400/TraesCS3A02G221000/TraesCS3B02G224600/TraesCS1B02G155600/TraesCS6A02G092000/TraesCS2D02G102800/…	138
2	GO:0051307	BP	GO:0051307	meiotic chromosome separation	36/5532	61/31145	0.590164	3.32261	8.43859	6.93569e-13	5.33123e-11	4.4648e-11	TraesCS1D02G354000/TraesCS3D02G192600/TraesCS3D02G396500/TraesCS2D02G283800/TraesCS1D02G306100/TraesCS4A02G217700/TraesCS6A02G237400/TraesCS2B02G358000/TraesCS1B02G317200/TraesCS4B02G280400/TraesCS1D02G082300/TraesCS7B02G289500/TraesCS2A02G285200/TraesCS3A02G487200/TraesCS3B02G535000/TraesCS1A02G306400/TraesCS2D02G286100/TraesCS4A02G205900/TraesCS4D02G106800/TraesCS6D02G306100/TraesCS6B02G265900/…	36
2	GO:0009658	BP	GO:0009658	chloroplast organization	139/5532	439/31145	0.316629	1.78261	7.67475	8.42234e-13	6.27846e-11	5.25809e-11	TraesCS2A02G106600/TraesCS5D02G124800/TraesCS1B02G342000/TraesCS2D02G023000/TraesCS2D02G456100/TraesCS1A02G276500/TraesCS1A02G269300/TraesCS2A02G213508/TraesCS7D02G445800/TraesCS2A02G013600/TraesCS2D02G205900/TraesCS6A02G270600/TraesCS5B02G029000/TraesCS6A02G418400/TraesCS3B02G097800/TraesCS2D02G559100/TraesCS2A02G197900/TraesCS6B02G192500/TraesCS5D02G437500/TraesCS1A02G100600/TraesCS6B02G392400/…	139
2	GO:0006418	BP	GO:0006418	tRNA aminoacylation for protein translation	71/5532	174/31145	0.408046	2.29729	7.97501	8.53101e-13	6.27846e-11	5.25809e-11	TraesCS6D02G301200/TraesCS3A02G120200/TraesCS5B02G075700/TraesCS4D02G252700/TraesCS2B02G255900/TraesCS5A02G214400/TraesCS4B02G140900/TraesCS3B02G215800/TraesCS5D02G154200/TraesCS2D02G235900/TraesCS3B02G080400/TraesCS5A02G255200/TraesCS5A02G100700/TraesCS3D02G066900/TraesCS5A02G357400/TraesCS3A02G067300/TraesCS6B02G310700/TraesCS7A02G516000/TraesCS5D02G263400/TraesCS5D02G217600/TraesCS2B02G174100/…	71
2	GO:0043038	BP	GO:0043038	amino acid activation	73/5532	183/31145	0.398907	2.24584	7.85543	1.55188e-12	1.0955e-10	9.17457e-11	TraesCS6D02G301200/TraesCS3A02G120200/TraesCS5B02G075700/TraesCS4D02G252700/TraesCS2B02G255900/TraesCS5A02G214400/TraesCS4B02G140900/TraesCS3B02G215800/TraesCS1D02G148500/TraesCS5D02G154200/TraesCS2D02G235900/TraesCS3B02G080400/TraesCS5A02G255200/TraesCS5A02G100700/TraesCS3D02G066900/TraesCS5A02G357400/TraesCS3A02G067300/TraesCS6B02G310700/TraesCS7A02G516000/TraesCS5D02G263400/TraesCS5D02G217600/…	73
2	GO:0043039	BP	GO:0043039	tRNA aminoacylation	73/5532	183/31145	0.398907	2.24584	7.85543	1.55188e-12	1.0955e-10	9.17457e-11	TraesCS6D02G301200/TraesCS3A02G120200/TraesCS5B02G075700/TraesCS4D02G252700/TraesCS2B02G255900/TraesCS5A02G214400/TraesCS4B02G140900/TraesCS3B02G215800/TraesCS1D02G148500/TraesCS5D02G154200/TraesCS2D02G235900/TraesCS3B02G080400/TraesCS5A02G255200/TraesCS5A02G100700/TraesCS3D02G066900/TraesCS5A02G357400/TraesCS3A02G067300/TraesCS6B02G310700/TraesCS7A02G516000/TraesCS5D02G263400/TraesCS5D02G217600/…	73
2	GO:0071824	BP	GO:0071824	protein-DNA complex organization	139/5532	443/31145	0.31377	1.76651	7.55157	1.78457e-12	1.22985e-10	1.02997e-10	TraesCS2B02G435100/TraesCS5D02G500200/TraesCS7D02G403900/TraesCS1B02G100200/TraesCS5B02G513900/TraesCS5A02G142600/TraesCS2A02G086400/TraesCS4D02G123200/TraesCS1A02G131200/TraesCS3D02G479500/TraesCS4B02G099800/TraesCS6A02G038400/TraesCS2B02G492400/TraesCS1D02G306100/TraesCS5A02G133000/TraesCS3A02G484100/TraesCS5B02G131900/TraesCS4B02G225000/TraesCS2D02G214900/TraesCS6B02G072500/TraesCS5D02G231200/…	139
2	GO:0044839	BP	GO:0044839	cell cycle G2/M phase transition	55/5532	121/31145	0.454545	2.55908	7.98564	1.81331e-12	1.22985e-10	1.02997e-10	TraesCS1D02G354000/TraesCS3D02G192600/TraesCS1B02G336400/TraesCS7B02G145500/TraesCS4D02G034500/TraesCS7A02G246000/TraesCS5A02G265500/TraesCS1A02G323500/TraesCS4B02G037200/TraesCS4B02G011100/TraesCS1B02G301500/TraesCSU02G054300/TraesCS5A02G108500/TraesCS1D02G082300/TraesCS4A02G192300/TraesCS3D02G529100/TraesCS4A02G276500/TraesCS4B02G227800/TraesCS4B02G123100/TraesCS3A02G487200/TraesCS7B02G142600/T…	55
2	GO:0045786	BP	GO:0045786	negative regulation of cell cycle	111/5532	329/31145	0.337386	1.89947	7.62248	1.95227e-12	1.29864e-10	1.08758e-10	TraesCS2D02G023000/TraesCS1D02G354000/TraesCS4A02G300300/TraesCS5A02G142600/TraesCS3D02G192600/TraesCS4D02G123200/TraesCS2A02G226000/TraesCS6B02G341900/TraesCS4D02G034500/TraesCS4B02G099800/TraesCS4B02G037200/TraesCS6A02G092000/TraesCS6D02G289000/TraesCS4B02G011100/TraesCS5D02G247100/TraesCS1B02G301500/TraesCS5B02G141300/TraesCS1D02G209200/TraesCS4D02G245500/TraesCS3A02G389100/TraesCS1A02G206000/…	111
2	GO:0007127	BP	GO:0007127	meiosis I	96/5532	271/31145	0.354244	1.99438	7.6408	2.51183e-12	1.63933e-10	1.3729e-10	TraesCS6A02G321200/TraesCS1D02G354000/TraesCS4D02G248700/TraesCS2A02G016400/TraesCS3D02G192600/TraesCS3D02G396500/TraesCS2D02G283800/TraesCS4B02G239200/TraesCS4A02G217700/TraesCS5A02G133000/TraesCS5B02G131900/TraesCS3D02G188400/TraesCS6A02G237400/TraesCSU02G080300/TraesCS2D02G337000/TraesCS4A02G136200/TraesCS6D02G190300/TraesCS6A02G092000/TraesCS6B02G220900/TraesCS2B02G358000/TraesCS4B02G168700/T…	96
2	GO:0070192	BP	GO:0070192	chromosome organization involved in meiotic cell cycle	60/5532	139/31145	0.431655	2.4302	7.85381	2.83853e-12	1.81824e-10	1.52274e-10	TraesCS1B02G161100/TraesCS1D02G354000/TraesCS4D02G248700/TraesCS2A02G016400/TraesCS3D02G192600/TraesCS3D02G396500/TraesCS2A02G226000/TraesCS4B02G239200/TraesCS5A02G133000/TraesCS5B02G131900/TraesCS3D02G188400/TraesCSU02G080300/TraesCS2D02G337000/TraesCS4A02G136200/TraesCS6B02G220900/TraesCS2B02G358000/TraesCS4B02G168700/TraesCS2B02G356200/TraesCS1D02G082300/TraesCS5D02G141200/TraesCS1A02G143700/T…	60
2	GO:0045005	BP	GO:0045005	DNA-templated DNA replication maintenance of fidelity	38/5532	69/31145	0.550725	3.10056	8.11794	3.14474e-12	1.97776e-10	1.65633e-10	TraesCS1D02G354000/TraesCS3D02G192600/TraesCS4A02G217700/TraesCS1B02G156600/TraesCS2D02G102800/TraesCS2B02G358000/TraesCS2B02G504600/TraesCS1D02G209200/TraesCS2B02G208400/TraesCS1A02G206000/TraesCS1D02G082300/TraesCS2A02G103300/TraesCS2A02G181900/TraesCS3A02G487200/TraesCS3A02G212600/TraesCS2B02G120600/TraesCS1D02G139000/TraesCS3B02G535000/TraesCS2D02G286100/TraesCS2D02G479100/TraesCS2D02G189600/…	38
2	GO:0006413	BP	GO:0006413	translational initiation	58/5532	135/31145	0.42963	2.4188	7.67779	8.22277e-12	5.07903e-10	4.25358e-10	TraesCS6D02G366500/TraesCS7A02G074200/TraesCS5A02G406000/TraesCS5A02G109200/TraesCS1B02G432200/TraesCS3A02G076800/TraesCS2A02G301800/TraesCS1A02G402800/TraesCS6B02G388100/TraesCS6B02G007300/TraesCS5D02G442100/TraesCS3A02G499900/TraesCS2D02G038800/TraesCS5B02G410800/TraesCS6A02G355300/TraesCS1B02G349300/TraesCS6D02G078000/TraesCS4D02G192100/TraesCS5A02G434200/TraesCS7D02G412200/TraesCS2A02G040200/…	58
2	GO:0000075	BP	GO:0000075	cell cycle checkpoint signaling	80/5532	215/31145	0.372093	2.09487	7.48671	9.63305e-12	5.84574e-10	4.89569e-10	TraesCS2D02G023000/TraesCS1D02G354000/TraesCS4A02G300300/TraesCS5A02G142600/TraesCS3D02G192600/TraesCS4D02G123200/TraesCS2A02G226000/TraesCS4D02G034500/TraesCS4B02G099800/TraesCS4B02G037200/TraesCS6A02G092000/TraesCS6D02G289000/TraesCS1B02G301500/TraesCS5B02G141300/TraesCS1D02G209200/TraesCS4D02G245500/TraesCS3A02G389100/TraesCS1A02G206000/TraesCS4D02G096000/TraesCS1D02G082300/TraesCS4A02G185000/…	80
2	GO:0007346	BP	GO:0007346	regulation of mitotic cell cycle	137/5532	444/31145	0.308559	1.73718	7.27084	9.82837e-12	5.86143e-10	4.90883e-10	TraesCS1D02G354000/TraesCS4A02G300300/TraesCS5A02G142600/TraesCS3D02G192600/TraesCS4D02G123200/TraesCS2A02G226000/TraesCS2B02G250000/TraesCS1B02G419300/TraesCS5D02G231200/TraesCS5D02G176100/TraesCS5A02G171300/TraesCS6D02G190300/TraesCS6A02G092000/TraesCS6D02G289000/TraesCS1B02G419600/TraesCS6A02G353500/TraesCS4B02G011100/TraesCS1B02G301500/TraesCS5B02G141300/TraesCSU02G054300/TraesCS1D02G209200/T…	137
2	GO:0000712	BP	GO:0000712	resolution of meiotic recombination intermediates	31/5532	52/31145	0.596154	3.35633	7.90322	1.89514e-11	1.11107e-09	9.30496e-10	TraesCS1D02G354000/TraesCS3D02G192600/TraesCS3D02G396500/TraesCS2D02G283800/TraesCS4A02G217700/TraesCS6A02G237400/TraesCS2B02G358000/TraesCS4B02G280400/TraesCS1D02G082300/TraesCS7B02G289500/TraesCS2A02G285200/TraesCS3A02G487200/TraesCS3B02G535000/TraesCS2D02G286100/TraesCS4A02G205900/TraesCS4D02G106800/TraesCS6B02G265900/TraesCS1A02G315900/TraesCS4B02G096400/TraesCS3B02G218300/TraesCS3A02G188900/…	31
2	GO:0010948	BP	GO:0010948	negative regulation of cell cycle process	103/5532	310/31145	0.332258	1.8706	7.15941	3.33818e-11	1.92446e-09	1.6117e-09	TraesCS2D02G023000/TraesCS1D02G354000/TraesCS4A02G300300/TraesCS5A02G142600/TraesCS3D02G192600/TraesCS4D02G123200/TraesCS2A02G226000/TraesCS6B02G341900/TraesCS4D02G034500/TraesCS4B02G099800/TraesCS4B02G037200/TraesCS6A02G092000/TraesCS6D02G289000/TraesCS4B02G011100/TraesCS1B02G301500/TraesCS5B02G141300/TraesCS1D02G209200/TraesCS4D02G245500/TraesCS3A02G389100/TraesCS1A02G206000/TraesCS4D02G096000/…	103
2	GO:0007135	BP	GO:0007135	meiosis II	26/5532	40/31145	0.65	3.65948	7.82186	4.98785e-11	2.78274e-09	2.33049e-09	TraesCS1B02G161100/TraesCS2A02G226000/TraesCS6D02G190300/TraesCS2A02G329700/TraesCS1A02G143700/TraesCS3A02G157000/TraesCS6B02G195800/TraesCS6B02G399000/TraesCS5B02G415800/TraesCS1D02G142500/TraesCS6A02G364300/TraesCS2B02G352700/TraesCS6D02G348000/TraesCS2D02G333000/TraesCS1A02G138300/TraesCS1D02G134100/TraesCS2B02G373200/TraesCS3D02G164600/TraesCS3B02G183400/TraesCS6A02G168100/TraesCS6B02G225400/…	26
2	GO:0061983	BP	GO:0061983	meiosis II cell cycle process	26/5532	40/31145	0.65	3.65948	7.82186	4.98785e-11	2.78274e-09	2.33049e-09	TraesCS1B02G161100/TraesCS2A02G226000/TraesCS6D02G190300/TraesCS2A02G329700/TraesCS1A02G143700/TraesCS3A02G157000/TraesCS6B02G195800/TraesCS6B02G399000/TraesCS5B02G415800/TraesCS1D02G142500/TraesCS6A02G364300/TraesCS2B02G352700/TraesCS6D02G348000/TraesCS2D02G333000/TraesCS1A02G138300/TraesCS1D02G134100/TraesCS2B02G373200/TraesCS3D02G164600/TraesCS3B02G183400/TraesCS6A02G168100/TraesCS6B02G225400/…	26
2	GO:1902749	BP	GO:1902749	regulation of cell cycle G2/M phase transition	47/5532	103/31145	0.456311	2.56902	7.41258	6.123e-11	3.36182e-09	2.81546e-09	TraesCS1D02G354000/TraesCS3D02G192600/TraesCS1B02G336400/TraesCS4D02G034500/TraesCS1A02G323500/TraesCS4B02G037200/TraesCS4B02G011100/TraesCS1B02G301500/TraesCSU02G054300/TraesCS5A02G108500/TraesCS1D02G082300/TraesCS4A02G192300/TraesCS3D02G529100/TraesCS4A02G276500/TraesCS4B02G227800/TraesCS4B02G123100/TraesCS3A02G487200/TraesCS7B02G142600/TraesCS3B02G535000/TraesCS2A02G504600/TraesCS7A02G315600/T…	47
2	GO:0007051	BP	GO:0007051	spindle organization	55/5532	131/31145	0.419847	2.36373	7.26913	8.26636e-11	4.46771e-09	3.74162e-09	TraesCS5D02G500200/TraesCS3D02G333400/TraesCS2D02G355300/TraesCS2A02G356400/TraesCS2B02G250000/TraesCS6B02G140000/TraesCS5D02G231200/TraesCS5B02G281700/TraesCS3D02G109700/TraesCS5D02G176100/TraesCS5A02G171300/TraesCS6A02G103200/TraesCS3D02G227300/TraesCS3A02G107900/TraesCS6B02G132300/TraesCS4B02G192500/TraesCS1D02G314400/TraesCS5D02G412100/TraesCS7D02G152900/TraesCS1B02G326100/TraesCS5B02G230400/…	55
2	GO:0033260	BP	GO:0033260	nuclear DNA replication	34/5532	63/31145	0.539683	3.0384	7.52667	9.1328e-11	4.86005e-09	4.0702e-09	TraesCS5A02G142600/TraesCS4D02G123200/TraesCS4B02G099800/TraesCS4A02G219000/TraesCS6A02G092000/TraesCS7A02G139200/TraesCS2B02G504600/TraesCS5B02G141300/TraesCS4D02G096000/TraesCS1B02G411000/TraesCS2B02G419300/TraesCS7B02G289500/TraesCS7D02G442100/TraesCS2D02G479100/TraesCS2A02G401300/TraesCS3D02G089500/TraesCS7B02G352800/TraesCS6B02G462700/TraesCS6A02G413400/TraesCS7B02G120800/TraesCS1B02G230600/…	34
2	GO:0000959	BP	GO:0000959	mitochondrial RNA metabolic process	52/5532	122/31145	0.42623	2.39966	7.19877	1.37541e-10	7.20842e-09	6.03691e-09	TraesCS3B02G182700/TraesCS2B02G343000/TraesCS2D02G305100/TraesCS5A02G388700/TraesCS2B02G326600/TraesCS2A02G339000/TraesCS1D02G278700/TraesCS5A02G251400/TraesCS7B02G292300/TraesCS2D02G433300/TraesCS2B02G456600/TraesCS7A02G309400/TraesCS3D02G203491/TraesCS2B02G323300/TraesCS2D02G307700/TraesCS3A02G156100/TraesCS7B02G089838/TraesCS7A02G185100/TraesCS7B02G292200/TraesCS3D02G507600/TraesCS2D02G323600/…	52
2	GO:0000373	BP	GO:0000373	Group II intron splicing	32/5532	58/31145	0.551724	3.10619	7.4614	1.51015e-10	7.78469e-09	6.51952e-09	TraesCS7B02G292300/TraesCS6A02G303300/TraesCS3A02G196400/TraesCS3A02G389500/TraesCS6B02G332800/TraesCS7B02G292200/TraesCS2A02G335400/TraesCS4A02G150500/TraesCS1B02G396800/TraesCS3D02G135700/TraesCS2B02G346500/TraesCS3D02G110600/TraesCS3D02G200400/TraesCS7B02G237500/TraesCS6A02G312100/TraesCS1D02G417900/TraesCS6D02G282900/TraesCS3D02G380200/TraesCS3B02G127800/TraesCS4B02G161000/TraesCS2D02G327400/…	32
2	GO:0000086	BP	GO:0000086	G2/M transition of mitotic cell cycle	49/5532	112/31145	0.4375	2.46311	7.20896	1.53038e-10	7.78469e-09	6.51952e-09	TraesCS1D02G354000/TraesCS3D02G192600/TraesCS7B02G145500/TraesCS7A02G246000/TraesCS5A02G265500/TraesCS4B02G011100/TraesCS1B02G301500/TraesCSU02G054300/TraesCS5A02G108500/TraesCS1D02G082300/TraesCS4A02G192300/TraesCS3D02G529100/TraesCS4B02G227800/TraesCS4B02G123100/TraesCS3A02G487200/TraesCS7B02G142600/TraesCS3B02G535000/TraesCS2A02G504600/TraesCS7A02G315600/TraesCS4D02G121200/TraesCS5D02G341200/T…	49
2	GO:0031123	BP	GO:0031123	RNA 3'-end processing	67/5532	178/31145	0.376404	2.11915	6.95898	2.52364e-10	1.26511e-08	1.05951e-08	TraesCS3B02G182700/TraesCS4A02G295700/TraesCS5B02G513900/TraesCS1D02G355400/TraesCS4D02G067100/TraesCS5B02G292800/TraesCS2D02G115900/TraesCS2D02G157000/TraesCS7A02G457300/TraesCS2B02G181700/TraesCS2A02G151800/TraesCS5D02G464200/TraesCS3A02G156100/TraesCS4D02G182000/TraesCS1B02G366600/TraesCS5A02G453700/TraesCS5D02G300900/TraesCS2D02G323600/TraesCS2A02G580600/TraesCS1D02G147600/TraesCS1A02G150600/…	67
2	GO:0009556	BP	GO:0009556	microsporogenesis	37/5532	75/31145	0.493333	2.77745	7.16236	4.16119e-10	2.05622e-08	1.72205e-08	TraesCS3B02G458900/TraesCS4B02G363400/TraesCS2A02G436400/TraesCS3D02G418600/TraesCS2D02G297600/TraesCS5A02G531600/TraesCS2B02G456800/TraesCS2D02G360600/TraesCS1D02G119800/TraesCS3A02G157000/TraesCS2B02G333500/TraesCS3A02G423400/TraesCS7A02G146200/TraesCS5B02G415800/TraesCS2D02G433500/TraesCS7D02G147700/TraesCS4D02G356800/TraesCS2A02G315000/TraesCS2D02G034200/TraesCS1A02G118900/TraesCS2D02G313300/…	37
2	GO:1901988	BP	GO:1901988	negative regulation of cell cycle phase transition	84/5532	246/31145	0.341463	1.92243	6.75035	4.63556e-10	2.25528e-08	1.88875e-08	TraesCS2D02G023000/TraesCS1D02G354000/TraesCS4A02G300300/TraesCS5A02G142600/TraesCS3D02G192600/TraesCS4D02G123200/TraesCS2A02G226000/TraesCS4D02G034500/TraesCS4B02G099800/TraesCS4B02G037200/TraesCS6A02G092000/TraesCS6D02G289000/TraesCS4B02G011100/TraesCS1B02G301500/TraesCS5B02G141300/TraesCS1D02G209200/TraesCS4D02G245500/TraesCS3A02G389100/TraesCS1A02G206000/TraesCS4D02G096000/TraesCS1D02G082300/…	84
2	GO:0007093	BP	GO:0007093	mitotic cell cycle checkpoint signaling	64/5532	169/31145	0.378698	2.13206	6.85801	4.69442e-10	2.25528e-08	1.88875e-08	TraesCS1D02G354000/TraesCS4A02G300300/TraesCS5A02G142600/TraesCS3D02G192600/TraesCS4D02G123200/TraesCS2A02G226000/TraesCS6A02G092000/TraesCS6D02G289000/TraesCS1B02G301500/TraesCS5B02G141300/TraesCS1D02G209200/TraesCS4D02G245500/TraesCS3A02G389100/TraesCS1A02G206000/TraesCS1D02G082300/TraesCS4A02G185000/TraesCS4B02G227800/TraesCS3A02G389600/TraesCS2D02G193800/TraesCS3A02G487200/TraesCS4A02G058600/…	64
2	GO:0000910	BP	GO:0000910	cytokinesis	109/5532	349/31145	0.312321	1.75836	6.62122	5.71057e-10	2.70587e-08	2.26611e-08	TraesCS3D02G272800/TraesCS5B02G155000/TraesCS1A02G284000/TraesCS1D02G125400/TraesCS3D02G333400/TraesCS1A02G099400/TraesCS5A02G090500/TraesCS1B02G147800/TraesCS1A02G240300/TraesCS6A02G175900/TraesCS3D02G109700/TraesCS2A02G436400/TraesCS2A02G149500/TraesCS5D02G176100/TraesCS6B02G209500/TraesCS7D02G183600/TraesCS1A02G281200/TraesCS1B02G400200/TraesCS1B02G018900/TraesCS5A02G171300/TraesCS1B02G266900/…	109
2	GO:0033047	BP	GO:0033047	regulation of mitotic sister chromatid segregation	36/5532	73/31145	0.493151	2.77642	7.0619	7.23988e-10	3.38416e-08	2.83416e-08	TraesCS2A02G226000/TraesCS5D02G231200/TraesCS6D02G289000/TraesCS4D02G245500/TraesCS3A02G389100/TraesCS3D02G190400/TraesCS1A02G209500/TraesCS4A02G185000/TraesCS2D02G193800/TraesCS4A02G058600/TraesCS5B02G222600/TraesCS2B02G363300/TraesCS4B02G246100/TraesCS6B02G195800/TraesCS2A02G194000/TraesCS7D02G117700/TraesCS2B02G212800/TraesCSU02G198800/TraesCS2D02G343300/TraesCS4D02G158800/TraesCS2A02G320000/T…	36
2	GO:0016556	BP	GO:0016556	mRNA modification	55/5532	138/31145	0.398551	2.24383	6.80563	8.59314e-10	3.96316e-08	3.31906e-08	TraesCS2D02G305100/TraesCS5A02G388700/TraesCS2B02G326600/TraesCS1D02G278700/TraesCS5A02G251400/TraesCS2D02G433300/TraesCS2B02G456600/TraesCS3A02G212100/TraesCS6B02G392400/TraesCS2D02G157000/TraesCS3B02G106800/TraesCS6D02G103100/TraesCS2B02G323300/TraesCS2D02G307700/TraesCS2A02G151800/TraesCS7B02G089838/TraesCS3D02G214700/TraesCS7A02G185100/TraesCS4A02G426800/TraesCS3A02G177800/TraesCS2A02G273600/…	55
2	GO:1900864	BP	GO:1900864	mitochondrial RNA modification	40/5532	87/31145	0.45977	2.58849	6.89535	1.20487e-09	5.48376e-08	4.59254e-08	TraesCS2D02G305100/TraesCS5A02G388700/TraesCS2B02G326600/TraesCS1D02G278700/TraesCS5A02G251400/TraesCS7B02G292300/TraesCS2D02G433300/TraesCS2B02G456600/TraesCS7A02G309400/TraesCS3D02G203491/TraesCS2B02G323300/TraesCS2D02G307700/TraesCS7B02G089838/TraesCS7A02G185100/TraesCS7B02G292200/TraesCS3D02G507600/TraesCS3A02G177800/TraesCS5A02G227900/TraesCS6B02G260000/TraesCS5D02G239700/TraesCS6D02G234300/…	40
2	GO:0016441	BP	GO:0016441	post-transcriptional gene silencing	88/5532	267/31145	0.329588	1.85557	6.52507	1.36772e-09	6.1441e-08	5.14556e-08	TraesCS4B02G276500/TraesCS2B02G166300/TraesCS2A02G414800/TraesCS5B02G206200/TraesCS6B02G412000/TraesCS5D02G086900/TraesCS3B02G341700/TraesCS4A02G378400/TraesCS5B02G148000/TraesCS7B02G323700/TraesCS5D02G399200/TraesCS6A02G405100/TraesCS6A02G034200/TraesCS3D02G366200/TraesCS2D02G144800/TraesCS5D02G331700/TraesCS5D02G464200/TraesCS7D02G003300/TraesCS2B02G292000/TraesCS3D02G489400/TraesCS7D02G341400/…	88
2	GO:0051983	BP	GO:0051983	regulation of chromosome segregation	41/5532	91/31145	0.450549	2.53658	6.82206	1.60079e-09	7.09887e-08	5.94516e-08	TraesCS2A02G226000/TraesCS1B02G123200/TraesCS5D02G231200/TraesCS6D02G289000/TraesCS4D02G245500/TraesCS3A02G389100/TraesCS2D02G311700/TraesCS3D02G190400/TraesCS1A02G209500/TraesCS4A02G185000/TraesCS2D02G193800/TraesCS4A02G058600/TraesCS5B02G222600/TraesCS2B02G363300/TraesCS4B02G246100/TraesCS6B02G195800/TraesCS2A02G194000/TraesCS7D02G117700/TraesCS6D02G306100/TraesCS2B02G212800/TraesCSU02G198800/T…	41
2	GO:0006913	BP	GO:0006913	nucleocytoplasmic transport	96/5532	301/31145	0.318937	1.79561	6.44605	1.7702e-09	7.63514e-08	6.39427e-08	TraesCS3D02G362200/TraesCS3A02G274700/TraesCS4D02G287000/TraesCS6A02G332800/TraesCS5B02G200200/TraesCS1A02G097400/TraesCS1B02G126500/TraesCS3B02G401100/TraesCS5A02G138500/TraesCS4A02G141000/TraesCS4B02G153500/TraesCS4D02G240200/TraesCS2A02G185700/TraesCS1B02G065700/TraesCS5A02G235800/TraesCS5D02G242900/TraesCS1B02G266900/TraesCS1B02G432200/TraesCS5B02G138600/TraesCS6D02G289000/TraesCS3D02G273800/…	96
2	GO:0051169	BP	GO:0051169	nuclear transport	96/5532	301/31145	0.318937	1.79561	6.44605	1.7702e-09	7.63514e-08	6.39427e-08	TraesCS3D02G362200/TraesCS3A02G274700/TraesCS4D02G287000/TraesCS6A02G332800/TraesCS5B02G200200/TraesCS1A02G097400/TraesCS1B02G126500/TraesCS3B02G401100/TraesCS5A02G138500/TraesCS4A02G141000/TraesCS4B02G153500/TraesCS4D02G240200/TraesCS2A02G185700/TraesCS1B02G065700/TraesCS5A02G235800/TraesCS5D02G242900/TraesCS1B02G266900/TraesCS1B02G432200/TraesCS5B02G138600/TraesCS6D02G289000/TraesCS3D02G273800/…	96
2	GO:0006271	BP	GO:0006271	DNA strand elongation involved in DNA replication	20/5532	29/31145	0.689655	3.88274	7.21789	1.81001e-09	7.63514e-08	6.39427e-08	TraesCS7A02G414700/TraesCS4D02G318200/TraesCS1B02G156600/TraesCS3B02G412700/TraesCS3A02G380000/TraesCS7D02G407800/TraesCS1D02G040100/TraesCS1D02G139000/TraesCS1A02G038400/TraesCS4B02G321500/TraesCS1B02G184700/TraesCS3D02G373300/TraesCS3A02G380100/TraesCS1A02G172100/TraesCS7B02G314600/TraesCS1B02G049300/TraesCS3B02G412600/TraesCS5A02G490500/TraesCS1B02G417700/TraesCS1A02G130700	20
2	GO:0022616	BP	GO:0022616	DNA strand elongation	20/5532	29/31145	0.689655	3.88274	7.21789	1.81001e-09	7.63514e-08	6.39427e-08	TraesCS7A02G414700/TraesCS4D02G318200/TraesCS1B02G156600/TraesCS3B02G412700/TraesCS3A02G380000/TraesCS7D02G407800/TraesCS1D02G040100/TraesCS1D02G139000/TraesCS1A02G038400/TraesCS4B02G321500/TraesCS1B02G184700/TraesCS3D02G373300/TraesCS3A02G380100/TraesCS1A02G172100/TraesCS7B02G314600/TraesCS1B02G049300/TraesCS3B02G412600/TraesCS5A02G490500/TraesCS1B02G417700/TraesCS1A02G130700	20
2	GO:0033045	BP	GO:0033045	regulation of sister chromatid segregation	38/5532	82/31145	0.463415	2.60901	6.7802	2.35179e-09	9.80102e-08	8.20815e-08	TraesCS2A02G226000/TraesCS5D02G231200/TraesCS6D02G289000/TraesCS4D02G245500/TraesCS3A02G389100/TraesCS3D02G190400/TraesCS1A02G209500/TraesCS4A02G185000/TraesCS2D02G193800/TraesCS4A02G058600/TraesCS5B02G222600/TraesCS2B02G363300/TraesCS4B02G246100/TraesCS6B02G195800/TraesCS2A02G194000/TraesCS7D02G117700/TraesCS6D02G306100/TraesCS2B02G212800/TraesCSU02G198800/TraesCS2D02G343300/TraesCS4D02G158800/T…	38
2	GO:0070918	BP	GO:0070918	regulatory ncRNA processing	87/5532	266/31145	0.327068	1.84138	6.40472	2.57786e-09	1.06153e-07	8.89006e-08	TraesCS3B02G182700/TraesCS2B02G166300/TraesCS2A02G414800/TraesCS5B02G206200/TraesCS5D02G086900/TraesCS2D02G115900/TraesCS3B02G341700/TraesCS4A02G378400/TraesCS5B02G148000/TraesCS7B02G323700/TraesCS6A02G405100/TraesCS6A02G034200/TraesCS3D02G366200/TraesCS2D02G157000/TraesCS7A02G457300/TraesCS2D02G144800/TraesCS2B02G181700/TraesCS2A02G151800/TraesCS5D02G331700/TraesCS7D02G003300/TraesCS3D02G489400/…	87
2	GO:0010332	BP	GO:0010332	response to gamma radiation	34/5532	70/31145	0.485714	2.73456	6.75196	3.53723e-09	1.43944e-07	1.20551e-07	TraesCS6A02G321200/TraesCS5B02G281700/TraesCS1A02G182000/TraesCS2D02G516200/TraesCS2D02G102800/TraesCS3D02G326600/TraesCS2A02G103300/TraesCS1B02G199000/TraesCS2B02G120600/TraesCS2B02G543100/TraesCS3B02G363200/TraesCS2D02G516300/TraesCS2A02G514600/TraesCS3D02G089500/TraesCS2A02G514800/TraesCS6B02G351900/TraesCS7A02G543400/TraesCS1B02G343100/TraesCS7B02G465500/TraesCS1B02G321000/TraesCS2A02G384900/…	34
2	GO:0031570	BP	GO:0031570	DNA integrity checkpoint signaling	49/5532	121/31145	0.404959	2.27991	6.55571	3.72149e-09	1.49682e-07	1.25355e-07	TraesCS2D02G023000/TraesCS1D02G354000/TraesCS4A02G300300/TraesCS5A02G142600/TraesCS3D02G192600/TraesCS4D02G123200/TraesCS4D02G034500/TraesCS4B02G099800/TraesCS4B02G037200/TraesCS6A02G092000/TraesCS5B02G141300/TraesCS1D02G209200/TraesCS1A02G206000/TraesCS4D02G096000/TraesCS1D02G082300/TraesCS4A02G276500/TraesCS4B02G227800/TraesCS3A02G389600/TraesCS3A02G487200/TraesCS3B02G535000/TraesCS4D02G192100/…	49
2	GO:0048497	BP	GO:0048497	maintenance of floral organ identity	29/5532	55/31145	0.527273	2.96853	6.79065	4.46756e-09	1.75606e-07	1.47066e-07	TraesCS3D02G121400/TraesCS1B02G208400/TraesCS6B02G354900/TraesCS4D02G228800/TraesCS3D02G121300/TraesCS6B02G096700/TraesCS4D02G082600/TraesCS3D02G121500/TraesCS7A02G168100/TraesCS3A02G119200/TraesCS1A02G193400/TraesCS3B02G138400/TraesCS4B02G227900/TraesCS3B02G138800/TraesCS3B02G138600/TraesCS6B02G096600/TraesCS6B02G096500/TraesCS1D02G197300/TraesCS7A02G215400/TraesCS7A02G167900/TraesCS7B02G072800/…	29
2	GO:0090700	BP	GO:0090700	maintenance of plant organ identity	29/5532	55/31145	0.527273	2.96853	6.79065	4.46756e-09	1.75606e-07	1.47066e-07	TraesCS3D02G121400/TraesCS1B02G208400/TraesCS6B02G354900/TraesCS4D02G228800/TraesCS3D02G121300/TraesCS6B02G096700/TraesCS4D02G082600/TraesCS3D02G121500/TraesCS7A02G168100/TraesCS3A02G119200/TraesCS1A02G193400/TraesCS3B02G138400/TraesCS4B02G227900/TraesCS3B02G138800/TraesCS3B02G138600/TraesCS6B02G096600/TraesCS6B02G096500/TraesCS1D02G197300/TraesCS7A02G215400/TraesCS7A02G167900/TraesCS7B02G072800/…	29
2	GO:0010389	BP	GO:0010389	regulation of G2/M transition of mitotic cell cycle	41/5532	94/31145	0.43617	2.45563	6.56862	5.21357e-09	2.02626e-07	1.69695e-07	TraesCS1D02G354000/TraesCS3D02G192600/TraesCS4B02G011100/TraesCS1B02G301500/TraesCSU02G054300/TraesCS5A02G108500/TraesCS1D02G082300/TraesCS4A02G192300/TraesCS3D02G529100/TraesCS4B02G227800/TraesCS4B02G123100/TraesCS3A02G487200/TraesCS7B02G142600/TraesCS3B02G535000/TraesCS2A02G504600/TraesCS7A02G315600/TraesCS4D02G121200/TraesCS5D02G341200/TraesCS7D02G312600/TraesCS7D02G247700/TraesCS3B02G218300/T…	41
2	GO:0010212	BP	GO:0010212	response to ionizing radiation	59/5532	159/31145	0.371069	2.08911	6.3986	5.37111e-09	2.0643e-07	1.72881e-07	TraesCS6A02G321200/TraesCS3D02G479500/TraesCS5A02G133000/TraesCS3A02G484100/TraesCS5B02G131900/TraesCS2D02G214900/TraesCS5B02G281700/TraesCS1A02G182000/TraesCS2D02G516200/TraesCS2D02G102800/TraesCS3D02G326600/TraesCS1D02G209200/TraesCS1A02G206000/TraesCS5D02G141200/TraesCS2A02G103300/TraesCS5D02G178900/TraesCS1A02G234100/TraesCS3D02G125600/TraesCS1B02G199000/TraesCS2B02G120600/TraesCS6B02G071100/…	59
2	GO:0007094	BP	GO:0007094	mitotic spindle assembly checkpoint signaling	21/5532	33/31145	0.636364	3.58271	6.89869	6.50603e-09	2.44613e-07	2.04858e-07	TraesCS2A02G226000/TraesCS6D02G289000/TraesCS4D02G245500/TraesCS3A02G389100/TraesCS4A02G185000/TraesCS2D02G193800/TraesCS4A02G058600/TraesCS2B02G363300/TraesCS4B02G246100/TraesCS6B02G195800/TraesCS2A02G194000/TraesCS2B02G212800/TraesCS2D02G343300/TraesCS2A02G320000/TraesCS5B02G401600/TraesCS6A02G168100/TraesCS7A02G387400/TraesCS3D02G380600/TraesCS5A02G396600/TraesCS2B02G249400/TraesCS6D02G157200	21
2	GO:0071173	BP	GO:0071173	spindle assembly checkpoint signaling	21/5532	33/31145	0.636364	3.58271	6.89869	6.50603e-09	2.44613e-07	2.04858e-07	TraesCS2A02G226000/TraesCS6D02G289000/TraesCS4D02G245500/TraesCS3A02G389100/TraesCS4A02G185000/TraesCS2D02G193800/TraesCS4A02G058600/TraesCS2B02G363300/TraesCS4B02G246100/TraesCS6B02G195800/TraesCS2A02G194000/TraesCS2B02G212800/TraesCS2D02G343300/TraesCS2A02G320000/TraesCS5B02G401600/TraesCS6A02G168100/TraesCS7A02G387400/TraesCS3D02G380600/TraesCS5A02G396600/TraesCS2B02G249400/TraesCS6D02G157200	21
2	GO:0006890	BP	GO:0006890	retrograde vesicle-mediated transport, Golgi to endoplasmic reticulum	31/5532	62/31145	0.5	2.81499	6.64822	7.09587e-09	2.63921e-07	2.21028e-07	TraesCS2D02G422600/TraesCS6D02G165800/TraesCS3A02G192400/TraesCS2A02G424700/TraesCSU02G055900/TraesCS5A02G036600/TraesCS5D02G231200/TraesCS5A02G390000/TraesCS4A02G388200/TraesCS7D02G083900/TraesCS2B02G444400/TraesCS6A02G179300/TraesCS5D02G399800/TraesCS5B02G222600/TraesCS5B02G395000/TraesCS3D02G195500/TraesCS4D02G305100/TraesCS7A02G088600/TraesCS5A02G540800/TraesCS4D02G363900/TraesCS6B02G206500/T…	31
2	GO:0009561	BP	GO:0009561	megagametogenesis	63/5532	176/31145	0.357955	2.01527	6.27732	8.48637e-09	3.1228e-07	2.61529e-07	TraesCS7D02G376800/TraesCS7A02G329300/TraesCS3B02G552000/TraesCS2A02G459000/TraesCS5D02G310100/TraesCS2A02G575400/TraesCS6D02G190300/TraesCS6B02G178400/TraesCS6A02G103200/TraesCS7D02G521800/TraesCS2D02G341700/TraesCS2A02G329700/TraesCS6B02G132300/TraesCS2D02G586100/TraesCS5A02G357400/TraesCS1B02G415900/TraesCS6D02G140000/TraesCS7A02G316600/TraesCS2A02G131800/TraesCS7A02G380300/TraesCS3B02G299500/…	63
2	GO:0031047	BP	GO:0031047	regulatory ncRNA-mediated gene silencing	118/5532	404/31145	0.292079	1.6444	6.05876	9.42284e-09	3.4309e-07	2.87331e-07	TraesCS4B02G276500/TraesCS3B02G182700/TraesCS2B02G166300/TraesCS2A02G414800/TraesCS5B02G206200/TraesCS5D02G086900/TraesCS2D02G115900/TraesCS3B02G341700/TraesCS4A02G378400/TraesCS5B02G148000/TraesCS7B02G323700/TraesCS3A02G221000/TraesCS1B02G155600/TraesCS5D02G399200/TraesCS6A02G405100/TraesCS6A02G034200/TraesCS3D02G366200/TraesCS2D02G157000/TraesCS3B02G498000/TraesCS7A02G457300/TraesCS2D02G144800/…	118
2	GO:0035194	BP	GO:0035194	regulatory ncRNA-mediated post-transcriptional gene silencing	77/5532	232/31145	0.331897	1.86857	6.17128	1.00362e-08	3.61615e-07	3.02846e-07	TraesCS4B02G276500/TraesCS2B02G166300/TraesCS2A02G414800/TraesCS5B02G206200/TraesCS5D02G086900/TraesCS3B02G341700/TraesCS4A02G378400/TraesCS5B02G148000/TraesCS7B02G323700/TraesCS5D02G399200/TraesCS6A02G405100/TraesCS6A02G034200/TraesCS3D02G366200/TraesCS2D02G144800/TraesCS5D02G331700/TraesCS5D02G464200/TraesCS7D02G003300/TraesCS2B02G292000/TraesCS3D02G489400/TraesCS7D02G341400/TraesCS7D02G416100/…	77
2	GO:0048236	BP	GO:0048236	plant-type sporogenesis	39/5532	89/31145	0.438202	2.46707	6.44125	1.042e-08	3.71576e-07	3.11187e-07	TraesCS3B02G458900/TraesCS4B02G363400/TraesCS2A02G436400/TraesCS3D02G418600/TraesCS2D02G297600/TraesCS5A02G531600/TraesCS2B02G456800/TraesCS2D02G360600/TraesCS1D02G119800/TraesCS3A02G157000/TraesCS2B02G333500/TraesCS3A02G423400/TraesCS7A02G146200/TraesCS5B02G415800/TraesCS2D02G433500/TraesCS7D02G147700/TraesCS4D02G356800/TraesCS2A02G315000/TraesCS2D02G034200/TraesCS1A02G118900/TraesCS2D02G313300/…	39
2	GO:0007091	BP	GO:0007091	metaphase/anaphase transition of mitotic cell cycle	31/5532	63/31145	0.492063	2.7703	6.53674	1.15931e-08	3.89326e-07	3.26053e-07	TraesCS2A02G226000/TraesCS5D02G231200/TraesCS6D02G289000/TraesCS4D02G245500/TraesCS3A02G389100/TraesCS3D02G190400/TraesCS4A02G185000/TraesCS2D02G193800/TraesCS4A02G058600/TraesCS5B02G222600/TraesCS2B02G363300/TraesCS4B02G246100/TraesCS6B02G195800/TraesCS2A02G194000/TraesCS7D02G117700/TraesCS2B02G212800/TraesCSU02G198800/TraesCS2D02G343300/TraesCS4D02G158800/TraesCS2A02G320000/TraesCS3B02G216000/T…	31
2	GO:0010965	BP	GO:0010965	regulation of mitotic sister chromatid separation	31/5532	63/31145	0.492063	2.7703	6.53674	1.15931e-08	3.89326e-07	3.26053e-07	TraesCS2A02G226000/TraesCS5D02G231200/TraesCS6D02G289000/TraesCS4D02G245500/TraesCS3A02G389100/TraesCS3D02G190400/TraesCS4A02G185000/TraesCS2D02G193800/TraesCS4A02G058600/TraesCS5B02G222600/TraesCS2B02G363300/TraesCS4B02G246100/TraesCS6B02G195800/TraesCS2A02G194000/TraesCS7D02G117700/TraesCS2B02G212800/TraesCSU02G198800/TraesCS2D02G343300/TraesCS4D02G158800/TraesCS2A02G320000/TraesCS3B02G216000/T…	31
2	GO:0030071	BP	GO:0030071	regulation of mitotic metaphase/anaphase transition	31/5532	63/31145	0.492063	2.7703	6.53674	1.15931e-08	3.89326e-07	3.26053e-07	TraesCS2A02G226000/TraesCS5D02G231200/TraesCS6D02G289000/TraesCS4D02G245500/TraesCS3A02G389100/TraesCS3D02G190400/TraesCS4A02G185000/TraesCS2D02G193800/TraesCS4A02G058600/TraesCS5B02G222600/TraesCS2B02G363300/TraesCS4B02G246100/TraesCS6B02G195800/TraesCS2A02G194000/TraesCS7D02G117700/TraesCS2B02G212800/TraesCSU02G198800/TraesCS2D02G343300/TraesCS4D02G158800/TraesCS2A02G320000/TraesCS3B02G216000/T…	31
2	GO:0044784	BP	GO:0044784	metaphase/anaphase transition of cell cycle	31/5532	63/31145	0.492063	2.7703	6.53674	1.15931e-08	3.89326e-07	3.26053e-07	TraesCS2A02G226000/TraesCS5D02G231200/TraesCS6D02G289000/TraesCS4D02G245500/TraesCS3A02G389100/TraesCS3D02G190400/TraesCS4A02G185000/TraesCS2D02G193800/TraesCS4A02G058600/TraesCS5B02G222600/TraesCS2B02G363300/TraesCS4B02G246100/TraesCS6B02G195800/TraesCS2A02G194000/TraesCS7D02G117700/TraesCS2B02G212800/TraesCSU02G198800/TraesCS2D02G343300/TraesCS4D02G158800/TraesCS2A02G320000/TraesCS3B02G216000/T…	31
2	GO:1902099	BP	GO:1902099	regulation of metaphase/anaphase transition of cell cycle	31/5532	63/31145	0.492063	2.7703	6.53674	1.15931e-08	3.89326e-07	3.26053e-07	TraesCS2A02G226000/TraesCS5D02G231200/TraesCS6D02G289000/TraesCS4D02G245500/TraesCS3A02G389100/TraesCS3D02G190400/TraesCS4A02G185000/TraesCS2D02G193800/TraesCS4A02G058600/TraesCS5B02G222600/TraesCS2B02G363300/TraesCS4B02G246100/TraesCS6B02G195800/TraesCS2A02G194000/TraesCS7D02G117700/TraesCS2B02G212800/TraesCSU02G198800/TraesCS2D02G343300/TraesCS4D02G158800/TraesCS2A02G320000/TraesCS3B02G216000/T…	31
2	GO:1905818	BP	GO:1905818	regulation of chromosome separation	31/5532	63/31145	0.492063	2.7703	6.53674	1.15931e-08	3.89326e-07	3.26053e-07	TraesCS2A02G226000/TraesCS5D02G231200/TraesCS6D02G289000/TraesCS4D02G245500/TraesCS3A02G389100/TraesCS3D02G190400/TraesCS4A02G185000/TraesCS2D02G193800/TraesCS4A02G058600/TraesCS5B02G222600/TraesCS2B02G363300/TraesCS4B02G246100/TraesCS6B02G195800/TraesCS2A02G194000/TraesCS7D02G117700/TraesCS2B02G212800/TraesCSU02G198800/TraesCS2D02G343300/TraesCS4D02G158800/TraesCS2A02G320000/TraesCS3B02G216000/T…	31
2	GO:0080156	BP	GO:0080156	mitochondrial mRNA modification	30/5532	60/31145	0.5	2.81499	6.5399	1.23729e-08	4.09895e-07	3.43279e-07	TraesCS2D02G305100/TraesCS5A02G388700/TraesCS2B02G326600/TraesCS1D02G278700/TraesCS5A02G251400/TraesCS2D02G433300/TraesCS2B02G456600/TraesCS2B02G323300/TraesCS2D02G307700/TraesCS7B02G089838/TraesCS7A02G185100/TraesCS3A02G177800/TraesCS5A02G227900/TraesCS6B02G260000/TraesCS5D02G239700/TraesCS3D02G183000/TraesCS6D02G214000/TraesCS7D02G397400/TraesCS1B02G217100/TraesCS6B02G344700/TraesCS7A02G150400/…	30
2	GO:1901991	BP	GO:1901991	negative regulation of mitotic cell cycle phase transition	55/5532	147/31145	0.37415	2.10645	6.24917	1.24426e-08	4.09895e-07	3.43279e-07	TraesCS1D02G354000/TraesCS4A02G300300/TraesCS3D02G192600/TraesCS2A02G226000/TraesCS6A02G092000/TraesCS6D02G289000/TraesCS4B02G011100/TraesCS1B02G301500/TraesCS1D02G209200/TraesCS4D02G245500/TraesCS3A02G389100/TraesCS1A02G206000/TraesCS1D02G082300/TraesCS4A02G185000/TraesCS4B02G227800/TraesCS3A02G389600/TraesCS2D02G193800/TraesCS3A02G487200/TraesCS4A02G058600/TraesCS2B02G363300/TraesCS4B02G246100/…	55
2	GO:0034504	BP	GO:0034504	protein localization to nucleus	61/5532	170/31145	0.358824	2.02017	6.19852	1.30655e-08	4.26353e-07	3.57062e-07	TraesCS5A02G144000/TraesCS3D02G362200/TraesCS3A02G274700/TraesCS4D02G287000/TraesCS1A02G097400/TraesCS1B02G126500/TraesCS3B02G401100/TraesCS4B02G124000/TraesCS3D02G188400/TraesCS4A02G141000/TraesCS4B02G153500/TraesCS4D02G240200/TraesCS2A02G185700/TraesCS1B02G065700/TraesCS5A02G235800/TraesCS5D02G242900/TraesCS1B02G266900/TraesCS3D02G273800/TraesCS2D02G102800/TraesCS7D02G212700/TraesCS2D02G202000/…	61
2	GO:0007129	BP	GO:0007129	homologous chromosome pairing at meiosis	43/5532	104/31145	0.413462	2.32778	6.30336	1.57448e-08	5.08985e-07	4.26264e-07	TraesCS1D02G354000/TraesCS4D02G248700/TraesCS2A02G016400/TraesCS3D02G192600/TraesCS3D02G396500/TraesCS4B02G239200/TraesCS5A02G133000/TraesCS5B02G131900/TraesCSU02G080300/TraesCS2D02G337000/TraesCS4A02G136200/TraesCS6B02G220900/TraesCS2B02G358000/TraesCS4B02G168700/TraesCS2B02G356200/TraesCS1D02G082300/TraesCS5D02G141200/TraesCS7A02G316600/TraesCS4D02G171000/TraesCS3A02G487200/TraesCS7B02G132000/T…	43
2	GO:0000338	BP	GO:0000338	protein deneddylation	19/5532	29/31145	0.655172	3.6886	6.73181	1.70943e-08	5.47493e-07	4.58514e-07	TraesCS4D02G350200/TraesCS7D02G200300/TraesCS2A02G228300/TraesCS3A02G191800/TraesCS1A02G188800/TraesCS2D02G300400/TraesCS1D02G187600/TraesCS1B02G196500/TraesCS2A02G504600/TraesCS7A02G315600/TraesCS7D02G312600/TraesCS4B02G262600/TraesCS7B02G136800/TraesCS7B02G216600/TraesCS2D02G505300/TraesCS3B02G219800/TraesCS7A02G241300/TraesCS7D02G240300/TraesCS3D02G194400	19
2	GO:0006487	BP	GO:0006487	protein N-linked glycosylation	52/5532	137/31145	0.379562	2.13692	6.19802	1.75143e-08	5.55798e-07	4.6547e-07	TraesCS7A02G033300/TraesCS2B02G599300/TraesCS7A02G292200/TraesCSU02G137700/TraesCS4B02G130800/TraesCS2B02G150400/TraesCS4B02G239500/TraesCS3A02G476000/TraesCS7B02G315600/TraesCS3D02G184200/TraesCS1A02G152500/TraesCS7D02G454500/TraesCS5A02G442800/TraesCS4B02G322500/TraesCS3B02G585400/TraesCS4D02G239500/TraesCS1D02G149400/TraesCS2B02G587900/TraesCS1B02G169900/TraesCS2B02G149100/TraesCS7D02G288800/T…	52
2	GO:0018279	BP	GO:0018279	protein N-linked glycosylation via asparagine	32/5532	68/31145	0.470588	2.6494	6.32788	2.66785e-08	8.38919e-07	7.02577e-07	TraesCSU02G137700/TraesCS2B02G150400/TraesCS7B02G315600/TraesCS3D02G184200/TraesCS1A02G152500/TraesCS5A02G442800/TraesCS4B02G322500/TraesCS3B02G585400/TraesCS1D02G149400/TraesCS2B02G587900/TraesCS1B02G169900/TraesCS2B02G149100/TraesCS7A02G415500/TraesCS2D02G558800/TraesCS2D02G129700/TraesCS5A02G494600/TraesCS1A02G340400/TraesCS2B02G616300/TraesCS3D02G364600/TraesCS2A02G127300/TraesCS2D02G566500/T…	32
2	GO:0071897	BP	GO:0071897	DNA biosynthetic process	61/5532	173/31145	0.352601	1.98513	6.03854	2.75791e-08	8.59425e-07	7.19751e-07	TraesCS5A02G429500/TraesCS3A02G118400/TraesCS1B02G336400/TraesCS4D02G034500/TraesCS2B02G300400/TraesCS3D02G378400/TraesCS1A02G323500/TraesCS4B02G037200/TraesCS1B02G155600/TraesCS1B02G156600/TraesCS7B02G055600/TraesCS6A02G092000/TraesCS2D02G102800/TraesCS1D02G442000/TraesCS3B02G412700/TraesCS6A02G322400/TraesCS2A02G283300/TraesCS3A02G380000/TraesCS7A02G151700/TraesCS2A02G103300/TraesCS2B02G419300/…	61
2	GO:0000914	BP	GO:0000914	phragmoplast assembly	10/5532	10/31145	1	5.62997	6.80537	3.10478e-08	9.50393e-07	7.95935e-07	TraesCS2A02G436400/TraesCS1A02G281200/TraesCS2B02G456800/TraesCS2D02G360600/TraesCS1D02G280500/TraesCS2D02G433500/TraesCS3A02G178900/TraesCS3D02G182400/TraesCS3B02G206600/TraesCS1B02G290400	10
2	GO:0010342	BP	GO:0010342	endosperm cellularization	10/5532	10/31145	1	5.62997	6.80537	3.10478e-08	9.50393e-07	7.95935e-07	TraesCS2A02G436400/TraesCS5A02G176200/TraesCS2B02G456800/TraesCS2D02G360600/TraesCS2D02G433500/TraesCS3A02G178900/TraesCS3D02G182400/TraesCS5D02G180700/TraesCS5B02G173700/TraesCS3B02G206600	10
2	GO:0009292	BP	GO:0009292	horizontal gene transfer	39/5532	92/31145	0.423913	2.38662	6.19009	3.18299e-08	9.57387e-07	8.01792e-07	TraesCS7D02G069700/TraesCS6D02G107900/TraesCS6A02G184100/TraesCS7D02G127100/TraesCS6B02G212600/TraesCS7B02G295800/TraesCS2A02G214700/TraesCS3B02G498000/TraesCS7B02G474900/TraesCS7A02G128300/TraesCS7B02G261800/TraesCS3D02G144300/TraesCS1A02G380700/TraesCS6D02G171000/TraesCS6D02G364900/TraesCS7A02G128600/TraesCS7A02G074600/TraesCS6A02G380200/TraesCS6B02G146100/TraesCS2D02G220500/TraesCS4B02G053600/…	39
2	GO:0009294	BP	GO:0009294	DNA-mediated transformation	39/5532	92/31145	0.423913	2.38662	6.19009	3.18299e-08	9.57387e-07	8.01792e-07	TraesCS7D02G069700/TraesCS6D02G107900/TraesCS6A02G184100/TraesCS7D02G127100/TraesCS6B02G212600/TraesCS7B02G295800/TraesCS2A02G214700/TraesCS3B02G498000/TraesCS7B02G474900/TraesCS7A02G128300/TraesCS7B02G261800/TraesCS3D02G144300/TraesCS1A02G380700/TraesCS6D02G171000/TraesCS6D02G364900/TraesCS7A02G128600/TraesCS7A02G074600/TraesCS6A02G380200/TraesCS6B02G146100/TraesCS2D02G220500/TraesCS4B02G053600/…	39
2	GO:0033044	BP	GO:0033044	regulation of chromosome organization	103/5532	347/31145	0.29683	1.67114	5.84275	3.2594e-08	9.71919e-07	8.13962e-07	TraesCS5B02G513900/TraesCS5A02G142600/TraesCS7D02G069700/TraesCS4D02G123200/TraesCS2A02G226000/TraesCS6B02G243400/TraesCS5D02G231200/TraesCS7A02G433000/TraesCS5B02G281700/TraesCS1B02G155600/TraesCS6D02G289000/TraesCS1D02G148100/TraesCS7D02G277600/TraesCS4B02G006700/TraesCS5B02G141300/TraesCS4D02G245500/TraesCS7B02G175400/TraesCS3A02G389100/TraesCS3D02G190400/TraesCS1A02G209500/TraesCS1A02G234100/…	103
2	GO:0031577	BP	GO:0031577	spindle checkpoint signaling	22/5532	38/31145	0.578947	3.25946	6.47687	3.4349e-08	1.00689e-06	8.43251e-07	TraesCS2A02G226000/TraesCS6D02G289000/TraesCS4D02G245500/TraesCS3A02G389100/TraesCS4A02G185000/TraesCS2D02G193800/TraesCS4A02G058600/TraesCS2B02G363300/TraesCS4B02G246100/TraesCS6B02G195800/TraesCS2A02G194000/TraesCS7D02G117700/TraesCS2B02G212800/TraesCS2D02G343300/TraesCS2A02G320000/TraesCS5B02G401600/TraesCS6A02G168100/TraesCS7A02G387400/TraesCS3D02G380600/TraesCS5A02G396600/TraesCS2B02G249400/…	22
2	GO:0071174	BP	GO:0071174	mitotic spindle checkpoint signaling	22/5532	38/31145	0.578947	3.25946	6.47687	3.4349e-08	1.00689e-06	8.43251e-07	TraesCS2A02G226000/TraesCS6D02G289000/TraesCS4D02G245500/TraesCS3A02G389100/TraesCS4A02G185000/TraesCS2D02G193800/TraesCS4A02G058600/TraesCS2B02G363300/TraesCS4B02G246100/TraesCS6B02G195800/TraesCS2A02G194000/TraesCS7D02G117700/TraesCS2B02G212800/TraesCS2D02G343300/TraesCS2A02G320000/TraesCS5B02G401600/TraesCS6A02G168100/TraesCS7A02G387400/TraesCS3D02G380600/TraesCS5A02G396600/TraesCS2B02G249400/…	22
2	GO:0045143	BP	GO:0045143	homologous chromosome segregation	50/5532	132/31145	0.378788	2.13256	6.06005	3.52622e-08	1.01737e-06	8.52028e-07	TraesCS1D02G354000/TraesCS4D02G248700/TraesCS2A02G016400/TraesCS3D02G192600/TraesCS3D02G396500/TraesCS4B02G239200/TraesCS5A02G133000/TraesCS5B02G131900/TraesCS3D02G188400/TraesCSU02G080300/TraesCS2D02G337000/TraesCS4A02G136200/TraesCS6B02G220900/TraesCS2B02G358000/TraesCS4B02G168700/TraesCS2B02G356200/TraesCS1D02G082300/TraesCS5D02G141200/TraesCS7A02G316600/TraesCS4D02G171000/TraesCS3A02G487200/T…	50
2	GO:0045814	BP	GO:0045814	negative regulation of gene expression, epigenetic	116/5532	404/31145	0.287129	1.61653	5.79671	3.52948e-08	1.01737e-06	8.52028e-07	TraesCS6B02G082300/TraesCS6A02G321200/TraesCS3A02G534300/TraesCS5B02G513900/TraesCS7D02G069700/TraesCS7A02G308300/TraesCS5B02G562200/TraesCS3D02G539500/TraesCS6A02G163300/TraesCS4B02G317400/TraesCS7B02G408400/TraesCS3B02G341700/TraesCS3A02G221000/TraesCS6D02G031700/TraesCS7A02G089200/TraesCS7A02G433000/TraesCS7D02G127100/TraesCS1B02G155600/TraesCS6B02G058400/TraesCS2A02G214700/TraesCS3B02G498000/…	116
2	GO:1901985	BP	GO:1901985	positive regulation of protein acetylation	14/5532	18/31145	0.777778	4.37887	6.66403	4.56084e-08	1.29311e-06	1.08295e-06	TraesCS1A02G234100/TraesCS5D02G400100/TraesCS1D02G091100/TraesCS1D02G237900/TraesCS1B02G343100/TraesCS1A02G109400/TraesCS2A02G384900/TraesCS2D02G381600/TraesCS5B02G395200/TraesCS2B02G401900/TraesCS1D02G331700/TraesCS5A02G390300/TraesCS1A02G329600/TraesCS1B02G249400	14
2	GO:2000758	BP	GO:2000758	positive regulation of peptidyl-lysine acetylation	14/5532	18/31145	0.777778	4.37887	6.66403	4.56084e-08	1.29311e-06	1.08295e-06	TraesCS1A02G234100/TraesCS5D02G400100/TraesCS1D02G091100/TraesCS1D02G237900/TraesCS1B02G343100/TraesCS1A02G109400/TraesCS2A02G384900/TraesCS2D02G381600/TraesCS5B02G395200/TraesCS2B02G401900/TraesCS1D02G331700/TraesCS5A02G390300/TraesCS1A02G329600/TraesCS1B02G249400	14
2	GO:0051306	BP	GO:0051306	mitotic sister chromatid separation	31/5532	66/31145	0.469697	2.64438	6.21497	4.63376e-08	1.3031e-06	1.09132e-06	TraesCS2A02G226000/TraesCS5D02G231200/TraesCS6D02G289000/TraesCS4D02G245500/TraesCS3A02G389100/TraesCS3D02G190400/TraesCS4A02G185000/TraesCS2D02G193800/TraesCS4A02G058600/TraesCS5B02G222600/TraesCS2B02G363300/TraesCS4B02G246100/TraesCS6B02G195800/TraesCS2A02G194000/TraesCS7D02G117700/TraesCS2B02G212800/TraesCSU02G198800/TraesCS2D02G343300/TraesCS4D02G158800/TraesCS2A02G320000/TraesCS3B02G216000/T…	31
2	GO:0000727	BP	GO:0000727	double-strand break repair via break-induced replication	18/5532	28/31145	0.642857	3.61927	6.44404	6.35914e-08	1.77389e-06	1.4856e-06	TraesCS1D02G354000/TraesCS5A02G142600/TraesCS3D02G192600/TraesCS4D02G123200/TraesCS5B02G141300/TraesCS1D02G082300/TraesCS1B02G411000/TraesCS3A02G487200/TraesCS3B02G535000/TraesCS3B02G218300/TraesCS1B02G230600/TraesCS1A02G217400/TraesCS3A02G188900/TraesCS5D02G149500/TraesCS1D02G219200/TraesCS4A02G189900/TraesCS4B02G129200/TraesCS3D02G482500	18
2	GO:0050657	BP	GO:0050657	nucleic acid transport	62/5532	181/31145	0.342541	1.9285	5.82224	7.23191e-08	1.9697e-06	1.64958e-06	TraesCS3D02G362200/TraesCS3A02G274700/TraesCS4D02G287000/TraesCS6A02G332800/TraesCS5B02G200200/TraesCS3B02G401100/TraesCS3A02G040500/TraesCS4A02G141000/TraesCS4B02G153500/TraesCS4D02G240200/TraesCS1B02G065700/TraesCS6D02G289000/TraesCS3D02G273800/TraesCS2A02G430300/TraesCS3B02G229100/TraesCS4A02G378300/TraesCS4B02G240400/TraesCS4A02G317800/TraesCS2B02G168700/TraesCS2D02G147300/TraesCS4A02G015800/…	62
2	GO:0050658	BP	GO:0050658	RNA transport	62/5532	181/31145	0.342541	1.9285	5.82224	7.23191e-08	1.9697e-06	1.64958e-06	TraesCS3D02G362200/TraesCS3A02G274700/TraesCS4D02G287000/TraesCS6A02G332800/TraesCS5B02G200200/TraesCS3B02G401100/TraesCS3A02G040500/TraesCS4A02G141000/TraesCS4B02G153500/TraesCS4D02G240200/TraesCS1B02G065700/TraesCS6D02G289000/TraesCS3D02G273800/TraesCS2A02G430300/TraesCS3B02G229100/TraesCS4A02G378300/TraesCS4B02G240400/TraesCS4A02G317800/TraesCS2B02G168700/TraesCS2D02G147300/TraesCS4A02G015800/…	62
2	GO:0051236	BP	GO:0051236	establishment of RNA localization	62/5532	181/31145	0.342541	1.9285	5.82224	7.23191e-08	1.9697e-06	1.64958e-06	TraesCS3D02G362200/TraesCS3A02G274700/TraesCS4D02G287000/TraesCS6A02G332800/TraesCS5B02G200200/TraesCS3B02G401100/TraesCS3A02G040500/TraesCS4A02G141000/TraesCS4B02G153500/TraesCS4D02G240200/TraesCS1B02G065700/TraesCS6D02G289000/TraesCS3D02G273800/TraesCS2A02G430300/TraesCS3B02G229100/TraesCS4A02G378300/TraesCS4B02G240400/TraesCS4A02G317800/TraesCS2B02G168700/TraesCS2D02G147300/TraesCS4A02G015800/…	62
2	GO:0007088	BP	GO:0007088	regulation of mitotic nuclear division	42/5532	106/31145	0.396226	2.23074	5.89881	9.79979e-08	2.64824e-06	2.21785e-06	TraesCS2A02G226000/TraesCS5D02G231200/TraesCS6D02G190300/TraesCS6D02G289000/TraesCS2A02G329700/TraesCS4D02G245500/TraesCS3A02G389100/TraesCS3D02G190400/TraesCS1A02G209500/TraesCS4A02G185000/TraesCS2D02G193800/TraesCS4A02G058600/TraesCS5B02G222600/TraesCS2B02G363300/TraesCS4B02G246100/TraesCS6B02G195800/TraesCS2A02G194000/TraesCS7D02G117700/TraesCS2B02G212800/TraesCSU02G198800/TraesCS2B02G352700/T…	42
2	GO:0007349	BP	GO:0007349	cellularization	17/5532	26/31145	0.653846	3.68113	6.3561	1.03182e-07	2.76671e-06	2.31706e-06	TraesCS2A02G436400/TraesCS5A02G176200/TraesCS6A02G103200/TraesCS6B02G132300/TraesCS2B02G456800/TraesCS2D02G360600/TraesCS2D02G433500/TraesCS5B02G400900/TraesCS6D02G091600/TraesCS3A02G178900/TraesCS5A02G396100/TraesCS3D02G182400/TraesCS5D02G180700/TraesCS5B02G173700/TraesCS3B02G206600/TraesCS5D02G405400/TraesCS5B02G013100	17
2	GO:0044843	BP	GO:0044843	cell cycle G1/S phase transition	47/5532	125/31145	0.376	2.11687	5.8148	1.16056e-07	3.08798e-06	2.58612e-06	TraesCS4A02G300300/TraesCS5A02G142600/TraesCS4D02G123200/TraesCS1B02G237300/TraesCS1B02G156600/TraesCS6A02G092000/TraesCS5B02G141300/TraesCS1D02G209200/TraesCS1A02G206000/TraesCS4A02G192300/TraesCS6B02G105100/TraesCS2D02G258500/TraesCS3A02G389600/TraesCS4B02G123100/TraesCS2B02G378200/TraesCS1D02G139000/TraesCS7B02G142600/TraesCS7D02G442100/TraesCS4D02G121200/TraesCS4D02G192100/TraesCS1A02G139700/…	47
2	GO:0044774	BP	GO:0044774	mitotic DNA integrity checkpoint signaling	33/5532	75/31145	0.44	2.47719	5.95242	1.22601e-07	3.23722e-06	2.7111e-06	TraesCS1D02G354000/TraesCS4A02G300300/TraesCS5A02G142600/TraesCS3D02G192600/TraesCS4D02G123200/TraesCS6A02G092000/TraesCS5B02G141300/TraesCS1D02G209200/TraesCS1A02G206000/TraesCS1D02G082300/TraesCS4B02G227800/TraesCS3A02G389600/TraesCS3A02G487200/TraesCS3B02G535000/TraesCS4D02G192100/TraesCS4D02G167700/TraesCS2B02G105000/TraesCS3B02G218300/TraesCS1B02G219500/TraesCS4A02G071900/TraesCS3D02G380100/…	33
2	GO:0042770	BP	GO:0042770	signal transduction in response to DNA damage	45/5532	118/31145	0.381356	2.14702	5.80151	1.3218e-07	3.46371e-06	2.90079e-06	TraesCS1D02G354000/TraesCS4A02G300300/TraesCS5A02G142600/TraesCS3D02G192600/TraesCS4D02G123200/TraesCS4D02G034500/TraesCS4B02G037200/TraesCS6A02G092000/TraesCS5B02G141300/TraesCS1D02G209200/TraesCS1A02G206000/TraesCS1D02G082300/TraesCS1A02G234100/TraesCS4A02G276500/TraesCS4B02G227800/TraesCS3A02G389600/TraesCS3A02G487200/TraesCS3B02G535000/TraesCS4D02G192100/TraesCS4B02G045500/TraesCS4D02G046400/…	45
2	GO:0035247	BP	GO:0035247	peptidyl-arginine omega-N-methylation	16/5532	24/31145	0.666667	3.75331	6.27094	1.65385e-07	4.30127e-06	3.60222e-06	TraesCS1A02G171700/TraesCS6D02G097500/TraesCS7A02G090500/TraesCS4A02G481700/TraesCS2A02G114100/TraesCS6B02G137700/TraesCS2A02G554100/TraesCS2B02G133300/TraesCS4A02G390400/TraesCS7D02G011700/TraesCS2D02G560200/TraesCS6A02G109100/TraesCS1D02G172200/TraesCS7D02G086300/TraesCS7A02G014700/TraesCS2D02G114900	16
2	GO:1902806	BP	GO:1902806	regulation of cell cycle G1/S phase transition	27/5532	56/31145	0.482143	2.71445	5.96779	1.72184e-07	4.44466e-06	3.72232e-06	TraesCS4A02G300300/TraesCS5A02G142600/TraesCS4D02G123200/TraesCS6A02G092000/TraesCS5B02G141300/TraesCS1D02G209200/TraesCS1A02G206000/TraesCS4A02G192300/TraesCS6B02G105100/TraesCS3A02G389600/TraesCS4B02G123100/TraesCS4D02G121200/TraesCS4D02G192100/TraesCS2B02G105000/TraesCS1B02G219500/TraesCS3D02G380100/TraesCS3B02G223500/TraesCS2D02G087300/TraesCS5D02G147100/TraesCS5B02G144100/TraesCS5D02G149500/…	27
2	GO:0006334	BP	GO:0006334	nucleosome assembly	72/5532	226/31145	0.318584	1.79362	5.56483	1.86955e-07	4.7674e-06	3.9926e-06	TraesCS2B02G435100/TraesCS5D02G500200/TraesCS7D02G403900/TraesCS6A02G038400/TraesCS2B02G492400/TraesCS1D02G306100/TraesCS4B02G225000/TraesCS6B02G072500/TraesCS3A02G484500/TraesCS6D02G062900/TraesCS6B02G082800/TraesCS7A02G434800/TraesCS7D02G432000/TraesCS4B02G006700/TraesCS1D02G286600/TraesCS1B02G317200/TraesCS2D02G179800/TraesCS2B02G436500/TraesCSU02G175900/TraesCS5B02G156700/TraesCS2B02G492300/T…	72
2	GO:0031297	BP	GO:0031297	replication fork processing	26/5532	53/31145	0.490566	2.76187	5.96604	1.87443e-07	4.7674e-06	3.9926e-06	TraesCS1D02G354000/TraesCS3D02G192600/TraesCS4A02G217700/TraesCS2D02G102800/TraesCS2B02G358000/TraesCS1D02G209200/TraesCS2B02G208400/TraesCS1A02G206000/TraesCS1D02G082300/TraesCS2A02G103300/TraesCS2A02G181900/TraesCS3A02G487200/TraesCS2B02G120600/TraesCS3B02G535000/TraesCS2D02G286100/TraesCS2D02G189600/TraesCS3D02G089500/TraesCS4B02G096400/TraesCS3B02G218300/TraesCS1B02G219500/TraesCS3A02G188900/…	26
2	GO:0044773	BP	GO:0044773	mitotic DNA damage checkpoint signaling	30/5532	66/31145	0.454545	2.55908	5.89256	1.88939e-07	4.77036e-06	3.99508e-06	TraesCS1D02G354000/TraesCS4A02G300300/TraesCS5A02G142600/TraesCS3D02G192600/TraesCS4D02G123200/TraesCS6A02G092000/TraesCS5B02G141300/TraesCS1D02G209200/TraesCS1A02G206000/TraesCS1D02G082300/TraesCS3A02G389600/TraesCS3A02G487200/TraesCS3B02G535000/TraesCS4D02G192100/TraesCS4D02G167700/TraesCS2B02G105000/TraesCS3B02G218300/TraesCS1B02G219500/TraesCS3D02G380100/TraesCS3B02G223500/TraesCS4A02G139500/…	30
2	GO:0045841	BP	GO:0045841	negative regulation of mitotic metaphase/anaphase transition	23/5532	44/31145	0.522727	2.94294	5.99372	2.17332e-07	5.33156e-06	4.46508e-06	TraesCS2A02G226000/TraesCS6D02G289000/TraesCS4D02G245500/TraesCS3A02G389100/TraesCS4A02G185000/TraesCS2D02G193800/TraesCS4A02G058600/TraesCS2B02G363300/TraesCS4B02G246100/TraesCS6B02G195800/TraesCS2A02G194000/TraesCS7D02G117700/TraesCS2B02G212800/TraesCSU02G198800/TraesCS2D02G343300/TraesCS2A02G320000/TraesCS5B02G401600/TraesCS6A02G168100/TraesCS7A02G387400/TraesCS3D02G380600/TraesCS5A02G396600/T…	23
2	GO:1902100	BP	GO:1902100	negative regulation of metaphase/anaphase transition of cell cycle	23/5532	44/31145	0.522727	2.94294	5.99372	2.17332e-07	5.33156e-06	4.46508e-06	TraesCS2A02G226000/TraesCS6D02G289000/TraesCS4D02G245500/TraesCS3A02G389100/TraesCS4A02G185000/TraesCS2D02G193800/TraesCS4A02G058600/TraesCS2B02G363300/TraesCS4B02G246100/TraesCS6B02G195800/TraesCS2A02G194000/TraesCS7D02G117700/TraesCS2B02G212800/TraesCSU02G198800/TraesCS2D02G343300/TraesCS2A02G320000/TraesCS5B02G401600/TraesCS6A02G168100/TraesCS7A02G387400/TraesCS3D02G380600/TraesCS5A02G396600/T…	23
2	GO:1905819	BP	GO:1905819	negative regulation of chromosome separation	23/5532	44/31145	0.522727	2.94294	5.99372	2.17332e-07	5.33156e-06	4.46508e-06	TraesCS2A02G226000/TraesCS6D02G289000/TraesCS4D02G245500/TraesCS3A02G389100/TraesCS4A02G185000/TraesCS2D02G193800/TraesCS4A02G058600/TraesCS2B02G363300/TraesCS4B02G246100/TraesCS6B02G195800/TraesCS2A02G194000/TraesCS7D02G117700/TraesCS2B02G212800/TraesCSU02G198800/TraesCS2D02G343300/TraesCS2A02G320000/TraesCS5B02G401600/TraesCS6A02G168100/TraesCS7A02G387400/TraesCS3D02G380600/TraesCS5A02G396600/T…	23
2	GO:2000816	BP	GO:2000816	negative regulation of mitotic sister chromatid separation	23/5532	44/31145	0.522727	2.94294	5.99372	2.17332e-07	5.33156e-06	4.46508e-06	TraesCS2A02G226000/TraesCS6D02G289000/TraesCS4D02G245500/TraesCS3A02G389100/TraesCS4A02G185000/TraesCS2D02G193800/TraesCS4A02G058600/TraesCS2B02G363300/TraesCS4B02G246100/TraesCS6B02G195800/TraesCS2A02G194000/TraesCS7D02G117700/TraesCS2B02G212800/TraesCSU02G198800/TraesCS2D02G343300/TraesCS2A02G320000/TraesCS5B02G401600/TraesCS6A02G168100/TraesCS7A02G387400/TraesCS3D02G380600/TraesCS5A02G396600/T…	23
2	GO:0000912	BP	GO:0000912	assembly of actomyosin apparatus involved in cytokinesis	10/5532	11/31145	0.909091	5.11816	6.34863	2.86461e-07	6.92914e-06	5.80302e-06	TraesCS2A02G436400/TraesCS1A02G281200/TraesCS2B02G456800/TraesCS2D02G360600/TraesCS1D02G280500/TraesCS2D02G433500/TraesCS3A02G178900/TraesCS3D02G182400/TraesCS3B02G206600/TraesCS1B02G290400	10
2	GO:1902407	BP	GO:1902407	assembly of actomyosin apparatus involved in mitotic cytokinesis	10/5532	11/31145	0.909091	5.11816	6.34863	2.86461e-07	6.92914e-06	5.80302e-06	TraesCS2A02G436400/TraesCS1A02G281200/TraesCS2B02G456800/TraesCS2D02G360600/TraesCS1D02G280500/TraesCS2D02G433500/TraesCS3A02G178900/TraesCS3D02G182400/TraesCS3B02G206600/TraesCS1B02G290400	10
2	GO:0051026	BP	GO:0051026	chiasma assembly	25/5532	51/31145	0.490196	2.75979	5.84528	3.27546e-07	7.86794e-06	6.58924e-06	TraesCS1D02G354000/TraesCS4D02G248700/TraesCS3D02G192600/TraesCS4B02G239200/TraesCS5A02G133000/TraesCS5B02G131900/TraesCSU02G080300/TraesCS4A02G136200/TraesCS6B02G220900/TraesCS4B02G168700/TraesCS1D02G082300/TraesCS5D02G141200/TraesCS4D02G171000/TraesCS3A02G487200/TraesCS3B02G535000/TraesCS1A02G315900/TraesCS6D02G182400/TraesCS3B02G218300/TraesCS5B02G396300/TraesCS7A02G276600/TraesCS6D02G315400/T…	25
2	GO:0000077	BP	GO:0000077	DNA damage checkpoint signaling	39/5532	99/31145	0.393939	2.21787	5.64044	3.3077e-07	7.89058e-06	6.6082e-06	TraesCS1D02G354000/TraesCS4A02G300300/TraesCS5A02G142600/TraesCS3D02G192600/TraesCS4D02G123200/TraesCS4D02G034500/TraesCS4B02G037200/TraesCS6A02G092000/TraesCS5B02G141300/TraesCS1D02G209200/TraesCS1A02G206000/TraesCS1D02G082300/TraesCS4A02G276500/TraesCS4B02G227800/TraesCS3A02G389600/TraesCS3A02G487200/TraesCS3B02G535000/TraesCS4D02G192100/TraesCS4B02G045500/TraesCS4D02G046400/TraesCS4D02G167700/…	39
2	GO:0002183	BP	GO:0002183	cytoplasmic translational initiation	19/5532	33/31145	0.575758	3.2415	5.98728	3.36068e-07	7.96205e-06	6.66805e-06	TraesCS6D02G366500/TraesCS7A02G074200/TraesCS3A02G499900/TraesCS2D02G038800/TraesCS4D02G192100/TraesCS2A02G040200/TraesCS2B02G053100/TraesCS2B02G105000/TraesCS6A02G381800/TraesCS7D02G069200/TraesCS6B02G421000/TraesCS3D02G527700/TraesCS2D02G087300/TraesCS3B02G591400/TraesCS3B02G019500/TraesCS3A02G025500/TraesCS3D02G506600/TraesCS3D02G020200/TraesCS3B02G563600	19
2	GO:0043331	BP	GO:0043331	response to dsRNA	60/5532	180/31145	0.333333	1.87666	5.48187	3.4124e-07	8.02958e-06	6.72461e-06	TraesCS2A02G414800/TraesCS5B02G206200/TraesCS5D02G086900/TraesCS3B02G341700/TraesCS4A02G378400/TraesCS5B02G148000/TraesCS7B02G323700/TraesCS6A02G405100/TraesCS3D02G366200/TraesCS5D02G331700/TraesCS7D02G003300/TraesCS3D02G489400/TraesCS7D02G341400/TraesCS7D02G416100/TraesCS6A02G123800/TraesCS1D02G108700/TraesCS5A02G195000/TraesCS5D02G397600/TraesCS3B02G543300/TraesCS2B02G436800/TraesCS2B02G434000/…	60
2	GO:0033048	BP	GO:0033048	negative regulation of mitotic sister chromatid segregation	24/5532	48/31145	0.5	2.81499	5.84834	3.51392e-07	8.21261e-06	6.87789e-06	TraesCS2A02G226000/TraesCS6D02G289000/TraesCS4D02G245500/TraesCS3A02G389100/TraesCS4A02G185000/TraesCS2D02G193800/TraesCS4A02G058600/TraesCS2B02G363300/TraesCS4B02G246100/TraesCS6B02G195800/TraesCS2A02G194000/TraesCS7D02G117700/TraesCS2B02G212800/TraesCSU02G198800/TraesCS2D02G343300/TraesCS2A02G320000/TraesCS5B02G401600/TraesCS6A02G168100/TraesCS7A02G387400/TraesCS3D02G380600/TraesCS5A02G396600/T…	24
2	GO:0000281	BP	GO:0000281	mitotic cytokinesis	89/5532	302/31145	0.294702	1.65916	5.34954	3.81822e-07	8.83718e-06	7.40096e-06	TraesCS3D02G272800/TraesCS5B02G155000/TraesCS3D02G333400/TraesCS1A02G099400/TraesCS5A02G090500/TraesCS1A02G240300/TraesCS6A02G175900/TraesCS2A02G436400/TraesCS2A02G149500/TraesCS5D02G176100/TraesCS6B02G209500/TraesCS7D02G183600/TraesCS1A02G281200/TraesCS1B02G400200/TraesCS1B02G018900/TraesCS5A02G171300/TraesCS1B02G266900/TraesCS2D02G483000/TraesCS2B02G174600/TraesCS6A02G103200/TraesCS1B02G301500/…	89
2	GO:0031573	BP	GO:0031573	mitotic intra-S DNA damage checkpoint signaling	16/5532	25/31145	0.64	3.60318	6.05136	3.83226e-07	8.83718e-06	7.40096e-06	TraesCS1D02G354000/TraesCS5A02G142600/TraesCS3D02G192600/TraesCS4D02G123200/TraesCS5B02G141300/TraesCS1D02G082300/TraesCS3A02G487200/TraesCS3B02G535000/TraesCS4D02G167700/TraesCS3B02G218300/TraesCS4A02G139500/TraesCS3A02G188900/TraesCS5D02G149500/TraesCS4A02G189900/TraesCS4B02G129200/TraesCS3D02G482500	16
2	GO:0032875	BP	GO:0032875	regulation of DNA endoreduplication	27/5532	58/31145	0.465517	2.62085	5.74203	4.22558e-07	9.67966e-06	8.10652e-06	TraesCS1D02G125400/TraesCS6B02G341900/TraesCS1B02G147800/TraesCS4B02G230900/TraesCS1A02G396600/TraesCS4A02G192300/TraesCS7D02G199600/TraesCS4B02G123100/TraesCS4D02G121200/TraesCS6A02G311700/TraesCS6D02G291000/TraesCS1A02G129300/TraesCS4D02G232400/TraesCS1B02G424800/TraesCS1D02G208000/TraesCS7A02G264800/TraesCS5D02G147100/TraesCS5B02G144100/TraesCS3A02G153700/TraesCS1B02G218300/TraesCS7A02G238500/…	27
2	GO:2001251	BP	GO:2001251	negative regulation of chromosome organization	49/5532	138/31145	0.355072	1.99905	5.46631	4.81127e-07	1.09488e-05	9.1694e-06	TraesCS5B02G513900/TraesCS7D02G069700/TraesCS2A02G226000/TraesCS6B02G243400/TraesCS1B02G155600/TraesCS6D02G289000/TraesCS4D02G245500/TraesCS3A02G389100/TraesCS4A02G185000/TraesCS2D02G193800/TraesCS5D02G208000/TraesCS4A02G058600/TraesCS7D02G091500/TraesCS2B02G363300/TraesCS5B02G200300/TraesCS4B02G246100/TraesCS7A02G095300/TraesCS6B02G195800/TraesCS2A02G194000/TraesCS7A02G194800/TraesCS7D02G117700/…	49
2	GO:0006269	BP	GO:0006269	DNA replication, synthesis of primer	18/5532	31/31145	0.580645	3.26902	5.87406	5.78229e-07	1.30725e-05	1.0948e-05	TraesCS4A02G219000/TraesCS6A02G092000/TraesCS7A02G139200/TraesCS3B02G412700/TraesCS3A02G380000/TraesCS1D02G229400/TraesCS7A02G466900/TraesCS7B02G368200/TraesCS6B02G462700/TraesCS6A02G413400/TraesCS1A02G227700/TraesCS3D02G373300/TraesCS3A02G380100/TraesCS7D02G454700/TraesCS6D02G398100/TraesCS1B02G242000/TraesCS3B02G412600/TraesCS7A02G432800	18
2	GO:0006606	BP	GO:0006606	protein import into nucleus	52/5532	151/31145	0.344371	1.9388	5.37427	6.51634e-07	1.4542e-05	1.21786e-05	TraesCS3D02G362200/TraesCS3A02G274700/TraesCS4D02G287000/TraesCS1A02G097400/TraesCS1B02G126500/TraesCS3B02G401100/TraesCS4A02G141000/TraesCS4B02G153500/TraesCS4D02G240200/TraesCS2A02G185700/TraesCS1B02G065700/TraesCS5A02G235800/TraesCS5D02G242900/TraesCS1B02G266900/TraesCS3D02G273800/TraesCS7D02G212700/TraesCS2D02G202000/TraesCS2A02G430300/TraesCS7B02G117700/TraesCS4B02G192500/TraesCS2B02G292000/…	52
2	GO:0051170	BP	GO:0051170	import into nucleus	52/5532	151/31145	0.344371	1.9388	5.37427	6.51634e-07	1.4542e-05	1.21786e-05	TraesCS3D02G362200/TraesCS3A02G274700/TraesCS4D02G287000/TraesCS1A02G097400/TraesCS1B02G126500/TraesCS3B02G401100/TraesCS4A02G141000/TraesCS4B02G153500/TraesCS4D02G240200/TraesCS2A02G185700/TraesCS1B02G065700/TraesCS5A02G235800/TraesCS5D02G242900/TraesCS1B02G266900/TraesCS3D02G273800/TraesCS7D02G212700/TraesCS2D02G202000/TraesCS2A02G430300/TraesCS7B02G117700/TraesCS4B02G192500/TraesCS2B02G292000/…	52
2	GO:0006405	BP	GO:0006405	RNA export from nucleus	58/5532	175/31145	0.331429	1.86593	5.33864	6.57142e-07	1.45709e-05	1.22028e-05	TraesCS3D02G362200/TraesCS3A02G274700/TraesCS4D02G287000/TraesCS6A02G332800/TraesCS5B02G200200/TraesCS3B02G401100/TraesCS4A02G141000/TraesCS4B02G153500/TraesCS4D02G240200/TraesCS1B02G065700/TraesCS6D02G289000/TraesCS3D02G273800/TraesCS2A02G430300/TraesCS3B02G229100/TraesCS4A02G378300/TraesCS4B02G240400/TraesCS4A02G317800/TraesCS2B02G168700/TraesCS2D02G147300/TraesCS4A02G015800/TraesCS5B02G561500/…	58
2	GO:0061640	BP	GO:0061640	cytoskeleton-dependent cytokinesis	92/5532	319/31145	0.288401	1.62369	5.2036	7.03732e-07	1.55045e-05	1.29847e-05	TraesCS3D02G272800/TraesCS5B02G155000/TraesCS3D02G333400/TraesCS1A02G099400/TraesCS5A02G090500/TraesCS1A02G240300/TraesCS6A02G175900/TraesCS2A02G436400/TraesCS2A02G149500/TraesCS5D02G176100/TraesCS6B02G209500/TraesCS7D02G183600/TraesCS1A02G281200/TraesCS1B02G400200/TraesCS1B02G018900/TraesCS5A02G171300/TraesCS1B02G266900/TraesCS2D02G483000/TraesCS2B02G174600/TraesCS6A02G103200/TraesCS1B02G301500/…	92
2	GO:0031124	BP	GO:0031124	mRNA 3'-end processing	39/5532	102/31145	0.382353	2.15264	5.41887	8.15999e-07	1.78642e-05	1.49609e-05	TraesCS4A02G295700/TraesCS5B02G513900/TraesCS1D02G355400/TraesCS4D02G067100/TraesCS5B02G292800/TraesCS5D02G464200/TraesCS4D02G182000/TraesCS1B02G366600/TraesCS5A02G453700/TraesCS5D02G300900/TraesCS2A02G580600/TraesCS1D02G147600/TraesCS1A02G150600/TraesCS3B02G250700/TraesCS5A02G293600/TraesCS1A02G355100/TraesCS6B02G213100/TraesCS5B02G397200/TraesCS4D02G016400/TraesCS5B02G462500/TraesCS3A02G220400/…	39
2	GO:0045930	BP	GO:0045930	negative regulation of mitotic cell cycle	71/5532	230/31145	0.308696	1.73795	5.22039	8.55934e-07	1.86206e-05	1.55944e-05	TraesCS1D02G354000/TraesCS4A02G300300/TraesCS5A02G142600/TraesCS3D02G192600/TraesCS4D02G123200/TraesCS2A02G226000/TraesCS6A02G092000/TraesCS6D02G289000/TraesCS4B02G011100/TraesCS1B02G301500/TraesCS5B02G141300/TraesCS1D02G209200/TraesCS4D02G245500/TraesCS3A02G389100/TraesCS1A02G206000/TraesCS1D02G082300/TraesCS4A02G185000/TraesCS4B02G227800/TraesCS3A02G389600/TraesCS2D02G193800/TraesCS3A02G487200/…	71
2	GO:0017038	BP	GO:0017038	protein import	93/5532	325/31145	0.286154	1.61104	5.14626	8.94734e-07	1.9343e-05	1.61994e-05	TraesCS2A02G160500/TraesCS3D02G362200/TraesCS3A02G274700/TraesCS4D02G287000/TraesCS1A02G097400/TraesCS1B02G126500/TraesCS3B02G401100/TraesCS4A02G141000/TraesCS3A02G188600/TraesCS4B02G153500/TraesCS4D02G240200/TraesCS2A02G185700/TraesCS1B02G065700/TraesCS5A02G235800/TraesCS5D02G242900/TraesCS1B02G266900/TraesCS4D02G323400/TraesCS3D02G273800/TraesCS4D02G177200/TraesCS5D02G258900/TraesCS4B02G209200/…	93
2	GO:0031503	BP	GO:0031503	protein-containing complex localization	64/5532	202/31145	0.316832	1.78375	5.19364	1.07583e-06	2.31137e-05	1.93573e-05	TraesCS5D02G500200/TraesCS3D02G362200/TraesCS3A02G274700/TraesCS4D02G287000/TraesCS2D02G355300/TraesCS6A02G332800/TraesCS5B02G200200/TraesCS2A02G356400/TraesCS3B02G401100/TraesCS4A02G141000/TraesCS4B02G153500/TraesCS4D02G240200/TraesCS1B02G065700/TraesCS2D02G242400/TraesCS6D02G289000/TraesCS3D02G273800/TraesCS2B02G263000/TraesCS2B02G227800/TraesCS2A02G430300/TraesCS4A02G378300/TraesCS4B02G240400/…	64
2	GO:1901983	BP	GO:1901983	regulation of protein acetylation	24/5532	51/31145	0.470588	2.6494	5.47861	1.439e-06	3.05369e-05	2.5574e-05	TraesCS7D02G069700/TraesCS1A02G234100/TraesCS5D02G208000/TraesCS5B02G200300/TraesCS7A02G076700/TraesCS7A02G074600/TraesCS5D02G400100/TraesCS1D02G091100/TraesCS4B02G053600/TraesCS1D02G237900/TraesCS1B02G343100/TraesCS1A02G109400/TraesCS5A02G201700/TraesCS2A02G384900/TraesCS2D02G381600/TraesCS5B02G395200/TraesCS4D02G053600/TraesCS4A02G372200/TraesCS4A02G375100/TraesCS2B02G401900/TraesCS1D02G331700/…	24
2	GO:2000756	BP	GO:2000756	regulation of peptidyl-lysine acetylation	24/5532	51/31145	0.470588	2.6494	5.47861	1.439e-06	3.05369e-05	2.5574e-05	TraesCS7D02G069700/TraesCS1A02G234100/TraesCS5D02G208000/TraesCS5B02G200300/TraesCS7A02G076700/TraesCS7A02G074600/TraesCS5D02G400100/TraesCS1D02G091100/TraesCS4B02G053600/TraesCS1D02G237900/TraesCS1B02G343100/TraesCS1A02G109400/TraesCS5A02G201700/TraesCS2A02G384900/TraesCS2D02G381600/TraesCS5B02G395200/TraesCS4D02G053600/TraesCS4A02G372200/TraesCS4A02G375100/TraesCS2B02G401900/TraesCS1D02G331700/…	24
2	GO:0006272	BP	GO:0006272	leading strand elongation	9/5532	10/31145	0.9	5.06697	5.97785	1.4709e-06	3.08353e-05	2.5824e-05	TraesCS1B02G156600/TraesCS3B02G412700/TraesCS3A02G380000/TraesCS1D02G139000/TraesCS3D02G373300/TraesCS3A02G380100/TraesCS3B02G412600/TraesCS1B02G417700/TraesCS1A02G130700	9
2	GO:0033262	BP	GO:0033262	regulation of nuclear cell cycle DNA replication	9/5532	10/31145	0.9	5.06697	5.97785	1.4709e-06	3.08353e-05	2.5824e-05	TraesCS5A02G142600/TraesCS4D02G123200/TraesCS5B02G141300/TraesCS1B02G230600/TraesCS1A02G217400/TraesCS5D02G149500/TraesCS1D02G219200/TraesCS4A02G189900/TraesCS4B02G129200	9
2	GO:0000076	BP	GO:0000076	DNA replication checkpoint signaling	16/5532	27/31145	0.592593	3.33628	5.64415	1.70264e-06	3.51771e-05	2.94601e-05	TraesCS2D02G023000/TraesCS4B02G099800/TraesCS6A02G092000/TraesCS4D02G096000/TraesCS4B02G227800/TraesCS6D02G082400/TraesCS4D02G167700/TraesCS2D02G023500/TraesCS2B02G030600/TraesCS4A02G071900/TraesCS6A02G099900/TraesCS2A02G022200/TraesCS4A02G139500/TraesCS6B02G128100/TraesCS4D02G228700/TraesCS4A02G221600	16
2	GO:0035246	BP	GO:0035246	peptidyl-arginine N-methylation	16/5532	27/31145	0.592593	3.33628	5.64415	1.70264e-06	3.51771e-05	2.94601e-05	TraesCS1A02G171700/TraesCS6D02G097500/TraesCS7A02G090500/TraesCS4A02G481700/TraesCS2A02G114100/TraesCS6B02G137700/TraesCS2A02G554100/TraesCS2B02G133300/TraesCS4A02G390400/TraesCS7D02G011700/TraesCS2D02G560200/TraesCS6A02G109100/TraesCS1D02G172200/TraesCS7D02G086300/TraesCS7A02G014700/TraesCS2D02G114900	16
2	GO:0000082	BP	GO:0000082	G1/S transition of mitotic cell cycle	42/5532	116/31145	0.362069	2.03844	5.20743	1.70852e-06	3.51771e-05	2.94601e-05	TraesCS4A02G300300/TraesCS5A02G142600/TraesCS4D02G123200/TraesCS1B02G156600/TraesCS6A02G092000/TraesCS5B02G141300/TraesCS1D02G209200/TraesCS1A02G206000/TraesCS4A02G192300/TraesCS2D02G258500/TraesCS3A02G389600/TraesCS4B02G123100/TraesCS2B02G378200/TraesCS1D02G139000/TraesCS7B02G142600/TraesCS7D02G442100/TraesCS4D02G121200/TraesCS4D02G192100/TraesCS1A02G139700/TraesCS7D02G247700/TraesCS2B02G105000/…	42
2	GO:0006303	BP	GO:0006303	double-strand break repair via nonhomologous end joining	28/5532	65/31145	0.430769	2.42522	5.34559	1.82357e-06	3.73239e-05	3.1258e-05	TraesCS1B02G336400/TraesCS7A02G414700/TraesCS7A02G088500/TraesCS1A02G323500/TraesCS3B02G412700/TraesCS3A02G380000/TraesCS1A02G234100/TraesCS5D02G219400/TraesCS7D02G407800/TraesCS7A02G434500/TraesCS5B02G211100/TraesCS1D02G091100/TraesCS2D02G287600/TraesCS1D02G237900/TraesCS7A02G543400/TraesCS5A02G080200/TraesCS3D02G373300/TraesCS7A02G193400/TraesCS3A02G380100/TraesCS7B02G465500/TraesCS1D02G324400/…	28
2	GO:0051168	BP	GO:0051168	nuclear export	58/5532	181/31145	0.320442	1.80408	5.04206	2.2431e-06	4.56405e-05	3.8223e-05	TraesCS3D02G362200/TraesCS3A02G274700/TraesCS4D02G287000/TraesCS6A02G332800/TraesCS5B02G200200/TraesCS3B02G401100/TraesCS4A02G141000/TraesCS4B02G153500/TraesCS4D02G240200/TraesCS1B02G065700/TraesCS6D02G289000/TraesCS3D02G273800/TraesCS2A02G430300/TraesCS3B02G229100/TraesCS4A02G378300/TraesCS4B02G240400/TraesCS4A02G317800/TraesCS2B02G168700/TraesCS2D02G147300/TraesCS4A02G015800/TraesCS5B02G561500/…	58
2	GO:0006403	BP	GO:0006403	RNA localization	64/5532	206/31145	0.31068	1.74912	5.01335	2.27068e-06	4.59314e-05	3.84666e-05	TraesCS3D02G362200/TraesCS3A02G274700/TraesCS4D02G287000/TraesCS6A02G332800/TraesCS5B02G200200/TraesCS3B02G401100/TraesCS3A02G040500/TraesCS4A02G141000/TraesCS4B02G153500/TraesCS4D02G240200/TraesCS1B02G155600/TraesCS1B02G065700/TraesCS6D02G289000/TraesCS3D02G273800/TraesCS2A02G430300/TraesCS3B02G229100/TraesCS4A02G378300/TraesCS4B02G240400/TraesCS4A02G317800/TraesCS2B02G168700/TraesCS2D02G147300/…	64
2	GO:0035195	BP	GO:0035195	miRNA-mediated post-transcriptional gene silencing	41/5532	114/31145	0.359649	2.02481	5.09445	2.74786e-06	5.52607e-05	4.62797e-05	TraesCS2A02G414800/TraesCS5B02G206200/TraesCS3B02G341700/TraesCS4A02G378400/TraesCS5B02G148000/TraesCS7B02G323700/TraesCS6A02G405100/TraesCS6A02G034200/TraesCS5D02G331700/TraesCS2B02G292000/TraesCS7D02G341400/TraesCS7D02G416100/TraesCS7A02G434500/TraesCS2A02G274900/TraesCS2B02G434000/TraesCS2D02G273300/TraesCS3A02G422800/TraesCS6B02G449300/TraesCS6B02G066700/TraesCS7A02G333800/TraesCS3D02G356000/…	41
2	GO:0051053	BP	GO:0051053	negative regulation of DNA metabolic process	42/5532	118/31145	0.355932	2.00389	5.07755	2.84629e-06	5.68285e-05	4.75927e-05	TraesCS3D02G075400/TraesCS5A02G142600/TraesCS4D02G123200/TraesCS1B02G336400/TraesCS6B02G341900/TraesCS1A02G323500/TraesCS3A02G075400/TraesCS1B02G155600/TraesCS1D02G442000/TraesCS5B02G141300/TraesCS2B02G208400/TraesCS1A02G396600/TraesCS7D02G199600/TraesCS3B02G287700/TraesCS5A02G006100/TraesCS2A02G181900/TraesCS7D02G091500/TraesCS3A02G212600/TraesCS7A02G095300/TraesCS6A02G311700/TraesCS6D02G291000/…	42
2	GO:0071359	BP	GO:0071359	cellular response to dsRNA	56/5532	174/31145	0.321839	1.81194	4.99139	2.85868e-06	5.68285e-05	4.75927e-05	TraesCS2A02G414800/TraesCS5B02G206200/TraesCS5D02G086900/TraesCS3B02G341700/TraesCS4A02G378400/TraesCS5B02G148000/TraesCS7B02G323700/TraesCS6A02G405100/TraesCS3D02G366200/TraesCS5D02G331700/TraesCS7D02G003300/TraesCS3D02G489400/TraesCS7D02G341400/TraesCS7D02G416100/TraesCS6A02G123800/TraesCS1D02G108700/TraesCS5A02G195000/TraesCS3B02G543300/TraesCS2B02G436800/TraesCS2B02G434000/TraesCS1B02G123600/…	56
2	GO:0008156	BP	GO:0008156	negative regulation of DNA replication	25/5532	56/31145	0.446429	2.51338	5.26789	2.92649e-06	5.75155e-05	4.8168e-05	TraesCS5A02G142600/TraesCS4D02G123200/TraesCS6B02G341900/TraesCS5B02G141300/TraesCS2B02G208400/TraesCS1A02G396600/TraesCS7D02G199600/TraesCS5A02G006100/TraesCS2A02G181900/TraesCS6A02G311700/TraesCS6D02G291000/TraesCS2D02G189600/TraesCS3D02G089500/TraesCS1B02G424800/TraesCS1D02G208000/TraesCS5B02G005000/TraesCS5D02G149500/TraesCS1B02G218300/TraesCS7A02G238500/TraesCS7B02G103500/TraesCS4A02G189900/…	25
2	GO:2000104	BP	GO:2000104	negative regulation of DNA-templated DNA replication	25/5532	56/31145	0.446429	2.51338	5.26789	2.92649e-06	5.75155e-05	4.8168e-05	TraesCS5A02G142600/TraesCS4D02G123200/TraesCS6B02G341900/TraesCS5B02G141300/TraesCS2B02G208400/TraesCS1A02G396600/TraesCS7D02G199600/TraesCS5A02G006100/TraesCS2A02G181900/TraesCS6A02G311700/TraesCS6D02G291000/TraesCS2D02G189600/TraesCS3D02G089500/TraesCS1B02G424800/TraesCS1D02G208000/TraesCS5B02G005000/TraesCS5D02G149500/TraesCS1B02G218300/TraesCS7A02G238500/TraesCS7B02G103500/TraesCS4A02G189900/…	25
2	GO:0043171	BP	GO:0043171	peptide catabolic process	21/5532	43/31145	0.488372	2.74952	5.33528	3.07501e-06	6.0093e-05	5.03266e-05	TraesCS4D02G017700/TraesCS5A02G194100/TraesCS4B02G020000/TraesCS5A02G194200/TraesCS4A02G294100/TraesCS4A02G135700/TraesCS5D02G196600/TraesCS5B02G189500/TraesCS6D02G171800/TraesCS5D02G083200/TraesCS4B02G169500/TraesCS6D02G288100/TraesCS1D02G442200/TraesCS5A02G474300/TraesCS5B02G487400/TraesCS4D02G171500/TraesCS5D02G196500/TraesCS5D02G487100/TraesCS6B02G213700/TraesCS6A02G182500/TraesCS6B02G337600	21
2	GO:0048193	BP	GO:0048193	Golgi vesicle transport	76/5532	262/31145	0.290076	1.63312	4.78273	4.92982e-06	9.52734e-05	7.97895e-05	TraesCS2D02G422600/TraesCS6D02G165800/TraesCS7B02G104500/TraesCS3A02G192400/TraesCS1D02G044700/TraesCS2A02G424700/TraesCSU02G055900/TraesCS5A02G036600/TraesCS4B02G153100/TraesCS2D02G456200/TraesCS2A02G072500/TraesCS5D02G231200/TraesCS5A02G395700/TraesCS5A02G390000/TraesCS2A02G278000/TraesCS4A02G388200/TraesCS7D02G083900/TraesCS5D02G267000/TraesCS4A02G335400/TraesCS2D02G277000/TraesCS2B02G086800/T…	76
2	GO:0003032	BP	GO:0003032	detection of oxygen	14/5532	23/31145	0.608696	3.42694	5.41112	4.95785e-06	9.52734e-05	7.97895e-05	TraesCS6A02G097500/TraesCS7D02G416300/TraesCS6B02G126600/TraesCS4D02G298200/TraesCS7B02G283900/TraesCS7B02G278700/TraesCS6A02G097700/TraesCS6D02G085000/TraesCS7A02G377400/TraesCS4A02G005800/TraesCSU02G183700/TraesCS6B02G427100/TraesCS6B02G126700/TraesCS7D02G373700	14
2	GO:0070483	BP	GO:0070483	detection of hypoxia	14/5532	23/31145	0.608696	3.42694	5.41112	4.95785e-06	9.52734e-05	7.97895e-05	TraesCS6A02G097500/TraesCS7D02G416300/TraesCS6B02G126600/TraesCS4D02G298200/TraesCS7B02G283900/TraesCS7B02G278700/TraesCS6A02G097700/TraesCS6D02G085000/TraesCS7A02G377400/TraesCS4A02G005800/TraesCSU02G183700/TraesCS6B02G427100/TraesCS6B02G126700/TraesCS7D02G373700	14
2	GO:0033046	BP	GO:0033046	negative regulation of sister chromatid segregation	24/5532	54/31145	0.444444	2.50221	5.13462	5.06098e-06	9.59557e-05	8.03609e-05	TraesCS2A02G226000/TraesCS6D02G289000/TraesCS4D02G245500/TraesCS3A02G389100/TraesCS4A02G185000/TraesCS2D02G193800/TraesCS4A02G058600/TraesCS2B02G363300/TraesCS4B02G246100/TraesCS6B02G195800/TraesCS2A02G194000/TraesCS7D02G117700/TraesCS2B02G212800/TraesCSU02G198800/TraesCS2D02G343300/TraesCS2A02G320000/TraesCS5B02G401600/TraesCS6A02G168100/TraesCS7A02G387400/TraesCS3D02G380600/TraesCS5A02G396600/T…	24
2	GO:0051985	BP	GO:0051985	negative regulation of chromosome segregation	24/5532	54/31145	0.444444	2.50221	5.13462	5.06098e-06	9.59557e-05	8.03609e-05	TraesCS2A02G226000/TraesCS6D02G289000/TraesCS4D02G245500/TraesCS3A02G389100/TraesCS4A02G185000/TraesCS2D02G193800/TraesCS4A02G058600/TraesCS2B02G363300/TraesCS4B02G246100/TraesCS6B02G195800/TraesCS2A02G194000/TraesCS7D02G117700/TraesCS2B02G212800/TraesCSU02G198800/TraesCS2D02G343300/TraesCS2A02G320000/TraesCS5B02G401600/TraesCS6A02G168100/TraesCS7A02G387400/TraesCS3D02G380600/TraesCS5A02G396600/T…	24
2	GO:0090068	BP	GO:0090068	positive regulation of cell cycle process	33/5532	86/31145	0.383721	2.16034	5.0077	5.07658e-06	9.59557e-05	8.03609e-05	TraesCS4A02G300300/TraesCS5A02G142600/TraesCS4D02G123200/TraesCS6D02G089900/TraesCS5D02G176100/TraesCS5A02G171300/TraesCS5B02G141300/TraesCS3A02G389600/TraesCS5B02G168800/TraesCS2A02G504600/TraesCS7A02G315600/TraesCS7D02G312600/TraesCS6D02G306100/TraesCS4B02G262600/TraesCS3D02G380100/TraesCS1B02G230600/TraesCS7B02G216600/TraesCS2D02G505300/TraesCS1B02G343100/TraesCS3B02G223500/TraesCS1A02G217400/…	33
2	GO:0009060	BP	GO:0009060	aerobic respiration	53/5532	166/31145	0.319277	1.79752	4.78807	6.74298e-06	0.000125798	0.000105353	TraesCS5A02G411200/TraesCS1D02G329000/TraesCS4B02G150100/TraesCS2B02G094300/TraesCS7D02G086000/TraesCS2D02G283300/TraesCS3A02G247900/TraesCS6A02G209600/TraesCS7B02G188700/TraesCS5B02G095300/TraesCS1B02G374200/TraesCS6B02G238500/TraesCS7D02G311200/TraesCS7A02G278100/TraesCS5B02G414900/TraesCS2B02G220000/TraesCS6D02G209200/TraesCS6A02G225900/TraesCS7B02G175500/TraesCS2A02G187300/TraesCS4B02G248700/…	53
2	GO:0010239	BP	GO:0010239	chloroplast mRNA processing	9/5532	11/31145	0.818182	4.60634	5.5596	6.80085e-06	0.000125798	0.000105353	TraesCS2A02G213508/TraesCS2A02G239500/TraesCS2B02G238300/TraesCS1D02G246100/TraesCS7D02G284200/TraesCS1B02G257400/TraesCS7B02G177700/TraesCS2B02G269700/TraesCS2D02G244500	9
2	GO:0010971	BP	GO:0010971	positive regulation of G2/M transition of mitotic cell cycle	9/5532	11/31145	0.818182	4.60634	5.5596	6.80085e-06	0.000125798	0.000105353	TraesCS2A02G504600/TraesCS7A02G315600/TraesCS7D02G312600/TraesCS4B02G262600/TraesCS1B02G230600/TraesCS7B02G216600/TraesCS2D02G505300/TraesCS1A02G217400/TraesCS1D02G219200	9
2	GO:1902751	BP	GO:1902751	positive regulation of cell cycle G2/M phase transition	9/5532	11/31145	0.818182	4.60634	5.5596	6.80085e-06	0.000125798	0.000105353	TraesCS2A02G504600/TraesCS7A02G315600/TraesCS7D02G312600/TraesCS4B02G262600/TraesCS1B02G230600/TraesCS7B02G216600/TraesCS2D02G505300/TraesCS1A02G217400/TraesCS1D02G219200	9
2	GO:0031334	BP	GO:0031334	positive regulation of protein-containing complex assembly	50/5532	154/31145	0.324675	1.82791	4.78658	7.19364e-06	0.000132355	0.000110845	TraesCS5A02G472100/TraesCS5B02G513900/TraesCS2D02G355300/TraesCS2A02G086400/TraesCS2A02G356400/TraesCS6B02G140000/TraesCS7A02G372600/TraesCS3D02G150600/TraesCS7A02G519400/TraesCS6A02G092000/TraesCS2D02G204600/TraesCS7A02G268900/TraesCS7B02G167200/TraesCS1A02G234100/TraesCS5B02G230400/TraesCS7B02G436000/TraesCS5A02G232100/TraesCS2B02G100400/TraesCS2D02G087900/TraesCS7D02G117700/TraesCS2B02G375700/…	50
2	GO:0045333	BP	GO:0045333	cellular respiration	68/5532	230/31145	0.295652	1.66451	4.7009	7.51639e-06	0.000137562	0.000115205	TraesCS4A02G155400/TraesCS2D02G344500/TraesCS5A02G411200/TraesCS1D02G329000/TraesCS6D02G089900/TraesCS4B02G150100/TraesCS2B02G094300/TraesCS7D02G086000/TraesCS2D02G283300/TraesCS3A02G247900/TraesCS6A02G209600/TraesCS7B02G188700/TraesCS5B02G095300/TraesCS3B02G189200/TraesCS1B02G374200/TraesCS6B02G238500/TraesCS1B02G273100/TraesCS7D02G311200/TraesCS7A02G278100/TraesCS5B02G414900/TraesCS2B02G220000/…	68
2	GO:1900865	BP	GO:1900865	chloroplast RNA modification	21/5532	45/31145	0.466667	2.62732	5.07688	7.64974e-06	0.000139266	0.000116632	TraesCS5B02G048800/TraesCS5A02G044600/TraesCS2A02G336100/TraesCS2D02G433300/TraesCS2B02G456600/TraesCS6B02G392400/TraesCS3A02G137000/TraesCS6D02G103100/TraesCS5D02G054700/TraesCS2D02G326800/TraesCS6D02G273200/TraesCS2A02G263000/TraesCS7D02G303900/TraesCS3B02G154900/TraesCS4B02G044200/TraesCS6A02G359500/TraesCS5D02G496500/TraesCS7A02G307000/TraesCS2D02G261005/TraesCS3D02G137800/TraesCS7B02G207300	21
2	GO:0000972	BP	GO:0000972	transcription-dependent tethering of RNA polymerase II gene DNA at nuclear periphery	13/5532	21/31145	0.619048	3.48522	5.2945	8.40387e-06	0.000151401	0.000126795	TraesCS4D02G287000/TraesCS5B02G200200/TraesCS4D02G240200/TraesCS1B02G065700/TraesCS4B02G240400/TraesCS4A02G015800/TraesCS1A02G049300/TraesCS4A02G062200/TraesCS4B02G238900/TraesCS4B02G288200/TraesCS4D02G239000/TraesCS1D02G051300/TraesCS4A02G063400	13
2	GO:0019919	BP	GO:0019919	peptidyl-arginine methylation, to asymmetrical-dimethyl arginine	13/5532	21/31145	0.619048	3.48522	5.2945	8.40387e-06	0.000151401	0.000126795	TraesCS1A02G171700/TraesCS7A02G090500/TraesCS4A02G481700/TraesCS2A02G114100/TraesCS2A02G554100/TraesCS2B02G133300/TraesCS4A02G390400/TraesCS7D02G011700/TraesCS2D02G560200/TraesCS1D02G172200/TraesCS7D02G086300/TraesCS7A02G014700/TraesCS2D02G114900	13
2	GO:0051783	BP	GO:0051783	regulation of nuclear division	47/5532	143/31145	0.328671	1.85041	4.73696	9.25783e-06	0.000165921	0.000138956	TraesCS2A02G226000/TraesCS5D02G231200/TraesCS6D02G190300/TraesCS6D02G289000/TraesCS2A02G329700/TraesCS4D02G245500/TraesCS3A02G389100/TraesCS3D02G190400/TraesCS1A02G209500/TraesCS6B02G105100/TraesCS4A02G185000/TraesCS3B02G287700/TraesCS2D02G193800/TraesCS4A02G058600/TraesCS5B02G222600/TraesCS2B02G363300/TraesCS4B02G246100/TraesCS6B02G195800/TraesCS2A02G194000/TraesCS7D02G117700/TraesCS2B02G212800/…	47
2	GO:0051656	BP	GO:0051656	establishment of organelle localization	74/5532	258/31145	0.286822	1.6148	4.60842	1.00779e-05	0.000179688	0.000150485	TraesCS2A02G106600/TraesCS1D02G283300/TraesCS1D02G044700/TraesCS1B02G123200/TraesCS3D02G188400/TraesCS5D02G231200/TraesCS4B02G013400/TraesCS4A02G300400/TraesCS4D02G245500/TraesCS2A02G430300/TraesCS3A02G389100/TraesCS5B02G237000/TraesCS4B02G192500/TraesCS1D02G240100/TraesCS4B02G018700/TraesCS4A02G317800/TraesCS5B02G099000/TraesCS2D02G193800/TraesCS5D02G370200/TraesCS4D02G261900/TraesCS6A02G183700/…	74
2	GO:0032465	BP	GO:0032465	regulation of cytokinesis	22/5532	49/31145	0.44898	2.52774	4.97386	1.01743e-05	0.000180476	0.000151145	TraesCS1A02G284000/TraesCS1D02G125400/TraesCS1B02G147800/TraesCS3D02G109700/TraesCS5D02G176100/TraesCS5A02G171300/TraesCS1B02G301500/TraesCS3A02G107900/TraesCS1D02G283100/TraesCS1D02G314400/TraesCS5D02G412100/TraesCS1B02G326100/TraesCS3B02G126500/TraesCS5A02G401900/TraesCS5B02G168800/TraesCS3D02G089500/TraesCS1A02G129300/TraesCS5B02G406600/TraesCS1A02G314000/TraesCS3A02G153700/TraesCS3B02G180300/…	22
2	GO:0018195	BP	GO:0018195	peptidyl-arginine modification	17/5532	33/31145	0.515152	2.90029	5.07587	1.08143e-05	0.000189881	0.000159021	TraesCS1A02G171700/TraesCS6D02G097500/TraesCS7A02G090500/TraesCS4A02G481700/TraesCS2A02G114100/TraesCS6B02G137700/TraesCS2A02G554100/TraesCS2B02G133300/TraesCS4A02G390400/TraesCS7D02G011700/TraesCS2D02G560200/TraesCS6A02G109100/TraesCS1D02G172200/TraesCS7D02G086300/TraesCS7D02G432600/TraesCS7A02G014700/TraesCS2D02G114900	17
2	GO:0018216	BP	GO:0018216	peptidyl-arginine methylation	17/5532	33/31145	0.515152	2.90029	5.07587	1.08143e-05	0.000189881	0.000159021	TraesCS1A02G171700/TraesCS6D02G097500/TraesCS7A02G090500/TraesCS4A02G481700/TraesCS2A02G114100/TraesCS6B02G137700/TraesCS2A02G554100/TraesCS2B02G133300/TraesCS4A02G390400/TraesCS7D02G011700/TraesCS2D02G560200/TraesCS6A02G109100/TraesCS1D02G172200/TraesCS7D02G086300/TraesCS7D02G432600/TraesCS7A02G014700/TraesCS2D02G114900	17
2	GO:0140694	BP	GO:0140694	membraneless organelle assembly	108/5532	412/31145	0.262136	1.47582	4.5184	1.09989e-05	0.000191986	0.000160785	TraesCS5D02G500200/TraesCS2D02G355300/TraesCS2A02G356400/TraesCS2B02G250000/TraesCS1D02G145700/TraesCS6B02G302200/TraesCS6B02G140000/TraesCS6A02G270600/TraesCS3B02G552000/TraesCS5D02G426000/TraesCS5D02G231200/TraesCS2A02G459000/TraesCS1D02G191600/TraesCS5B02G281700/TraesCS7B02G408800/TraesCS4D02G043500/TraesCS2A02G575400/TraesCS6A02G103200/TraesCS6B02G132300/TraesCS2D02G586100/TraesCS1B02G265700/…	108
2	GO:0045003	BP	GO:0045003	double-strand break repair via synthesis-dependent strand annealing	16/5532	30/31145	0.533333	3.00265	5.1001	1.10452e-05	0.000191986	0.000160785	TraesCS6A02G321200/TraesCS6D02G107900/TraesCS3D02G479500/TraesCS5A02G133000/TraesCS3A02G484100/TraesCS5B02G131900/TraesCS2D02G214900/TraesCS5D02G141200/TraesCS1A02G058500/TraesCS3B02G530900/TraesCS6B02G146100/TraesCS6B02G351900/TraesCS2B02G234700/TraesCS1B02G075900/TraesCS6D02G300900/TraesCS6A02G117900	16
2	GO:0090307	BP	GO:0090307	mitotic spindle assembly	23/5532	53/31145	0.433962	2.44319	4.88694	1.28692e-05	0.000222573	0.0001864	TraesCS5D02G500200/TraesCS2D02G355300/TraesCS2A02G356400/TraesCS2B02G250000/TraesCS6B02G140000/TraesCS6A02G103200/TraesCS6B02G132300/TraesCS4B02G192500/TraesCS5B02G230400/TraesCS5A02G232100/TraesCS7D02G117700/TraesCS2B02G375700/TraesCS5B02G400900/TraesCS6D02G091600/TraesCS5A02G396100/TraesCS6D02G100700/TraesCS4D02G193700/TraesCS2D02G232300/TraesCS6A02G111800/TraesCS5D02G405400/TraesCS5D02G235900/…	23
2	GO:0060249	BP	GO:0060249	anatomical structure homeostasis	38/5532	109/31145	0.348624	1.96274	4.67938	1.43349e-05	0.000246689	0.000206597	TraesCS2A02G072500/TraesCS6A02G092000/TraesCS2D02G102800/TraesCS1D02G442000/TraesCS2A02G103300/TraesCS1A02G396600/TraesCS2B02G419300/TraesCS2B02G086800/TraesCS7A02G214100/TraesCS5D02G219400/TraesCS7A02G434500/TraesCS2D02G071500/TraesCS7B02G289500/TraesCS5B02G085000/TraesCS3A02G212600/TraesCS2B02G120600/TraesCS7D02G442100/TraesCS5D02G091200/TraesCS2A02G401300/TraesCS3D02G089500/TraesCS7B02G352800/…	38
2	GO:0010091	BP	GO:0010091	trichome branching	44/5532	133/31145	0.330827	1.86255	4.63278	1.46003e-05	0.000250013	0.000209381	TraesCS5A02G472100/TraesCS5B02G448900/TraesCS6B02G354900/TraesCS3D02G265900/TraesCS1D02G191600/TraesCS3A02G265700/TraesCS6D02G190300/TraesCS4B02G244900/TraesCS2A02G329700/TraesCS1B02G411700/TraesCS2A02G487500/TraesCS1B02G193200/TraesCS6B02G096700/TraesCS3B02G299100/TraesCS7A02G168100/TraesCS1A02G380700/TraesCS5B02G484800/TraesCS7B02G071600/TraesCS2B02G352700/TraesCS4D02G315500/TraesCS2D02G333000/…	44
2	GO:0031425	BP	GO:0031425	chloroplast RNA processing	22/5532	50/31145	0.44	2.47719	4.85818	1.51291e-05	0.00025779	0.000215894	TraesCS2A02G336100/TraesCS2A02G213508/TraesCS6A02G303300/TraesCS2A02G239500/TraesCS2B02G238300/TraesCS6B02G332800/TraesCS1D02G246100/TraesCS2D02G326800/TraesCS7D02G284200/TraesCS2B02G257300/TraesCS1B02G257400/TraesCS7B02G177700/TraesCS2D02G246100/TraesCS2A02G249600/TraesCS2B02G269700/TraesCS6D02G282900/TraesCS3B02G516900/TraesCS2D02G244500/TraesCS5D02G496500/TraesCS3D02G357300/TraesCS3B02G396000/…	22
2	GO:0031116	BP	GO:0031116	positive regulation of microtubule polymerization	10/5532	14/31145	0.714286	4.02141	5.25503	1.5411e-05	0.000260033	0.000217772	TraesCS2D02G355300/TraesCS2A02G356400/TraesCS6B02G140000/TraesCS5B02G230400/TraesCS5A02G232100/TraesCS7D02G117700/TraesCS2B02G375700/TraesCS6D02G100700/TraesCS6A02G111800/TraesCS5D02G235900	10
2	GO:2001222	BP	GO:2001222	regulation of neuron migration	10/5532	14/31145	0.714286	4.02141	5.25503	1.5411e-05	0.000260033	0.000217772	TraesCS2A02G436400/TraesCS2D02G257400/TraesCS2B02G456800/TraesCS2D02G360600/TraesCS2A02G266700/TraesCS2D02G433500/TraesCS3A02G178900/TraesCS3D02G182400/TraesCS3B02G206600/TraesCS2B02G275700	10
2	GO:0050000	BP	GO:0050000	chromosome localization	33/5532	90/31145	0.366667	2.06432	4.69923	1.56241e-05	0.000261323	0.000218853	TraesCS4D02G287000/TraesCS1D02G283300/TraesCS1B02G123200/TraesCS3D02G188400/TraesCS5D02G231200/TraesCS4D02G245500/TraesCS3A02G389100/TraesCS4B02G192500/TraesCS2D02G193800/TraesCS4A02G015800/TraesCS4A02G058600/TraesCS5B02G222600/TraesCS4B02G246100/TraesCS2A02G194000/TraesCS7D02G117700/TraesCS2B02G212800/TraesCS3D02G089500/TraesCS3B02G214100/TraesCS5A02G487800/TraesCS4D02G158800/TraesCS6B02G145100/…	33
2	GO:0006891	BP	GO:0006891	intra-Golgi vesicle-mediated transport	24/5532	57/31145	0.421053	2.37051	4.81307	1.56386e-05	0.000261323	0.000218853	TraesCS2D02G422600/TraesCS6D02G165800/TraesCS3A02G192400/TraesCS2A02G424700/TraesCS4A02G388200/TraesCS7D02G083900/TraesCS4A02G335400/TraesCS2B02G444400/TraesCS6A02G179300/TraesCS3D02G195500/TraesCS4D02G305100/TraesCS5A02G091200/TraesCS7A02G088600/TraesCS5A02G540800/TraesCS4D02G248500/TraesCS4D02G363900/TraesCS6B02G206500/TraesCS5B02G549700/TraesCS3B02G221400/TraesCS5D02G536700/TraesCS4A02G062100/…	24
2	GO:0006273	BP	GO:0006273	lagging strand elongation	13/5532	22/31145	0.590909	3.3268	5.07374	1.719e-05	0.000285767	0.000239324	TraesCS7A02G414700/TraesCS3B02G412700/TraesCS3A02G380000/TraesCS7D02G407800/TraesCS1D02G040100/TraesCS1A02G038400/TraesCS1B02G184700/TraesCS3D02G373300/TraesCS3A02G380100/TraesCS1A02G172100/TraesCS7B02G314600/TraesCS1B02G049300/TraesCS3B02G412600	13
2	GO:2000142	BP	GO:2000142	regulation of DNA-templated transcription initiation	27/5532	68/31145	0.397059	2.23543	4.7397	1.72666e-05	0.000285767	0.000239324	TraesCS5B02G513900/TraesCS2A02G086400/TraesCS7A02G372600/TraesCS4B02G163500/TraesCS1A02G234100/TraesCS1A02G431600/TraesCS2B02G100400/TraesCS2D02G087900/TraesCS2A02G475900/TraesCS2D02G476000/TraesCS2B02G105700/TraesCS4D02G210000/TraesCS4A02G095200/TraesCS1D02G091100/TraesCS4D02G154500/TraesCS1D02G237900/TraesCS3B02G457100/TraesCS2B02G499600/TraesCS1A02G109400/TraesCS7B02G254400/TraesCS7D02G350300/…	27
2	GO:0071166	BP	GO:0071166	ribonucleoprotein complex localization	51/5532	163/31145	0.312883	1.76152	4.53024	1.85589e-05	0.000305692	0.000256011	TraesCS3D02G362200/TraesCS3A02G274700/TraesCS4D02G287000/TraesCS6A02G332800/TraesCS5B02G200200/TraesCS3B02G401100/TraesCS4A02G141000/TraesCS4B02G153500/TraesCS4D02G240200/TraesCS1B02G065700/TraesCS6D02G289000/TraesCS3D02G273800/TraesCS2A02G430300/TraesCS4A02G378300/TraesCS4B02G240400/TraesCS4A02G317800/TraesCS2B02G168700/TraesCS2D02G147300/TraesCS4A02G015800/TraesCS5B02G561500/TraesCS2D02G175700/…	51
2	GO:0072350	BP	GO:0072350	tricarboxylic acid metabolic process	23/5532	54/31145	0.425926	2.39795	4.77826	1.86624e-05	0.00030594	0.000256218	TraesCS5A02G411200/TraesCS2B02G094300/TraesCS1A02G246600/TraesCS2D02G283300/TraesCS6A02G209600/TraesCS6B02G238500/TraesCS5B02G414900/TraesCS2B02G220000/TraesCS6D02G209200/TraesCS6A02G225900/TraesCS2A02G187300/TraesCS2B02G301400/TraesCS1B02G257300/TraesCS6B02G255800/TraesCS6A02G167300/TraesCS5D02G420100/TraesCS4D02G170200/TraesCS4A02G137100/TraesCS4B02G167200/TraesCS2A02G284400/TraesCS1D02G245900/…	23
2	GO:0006486	BP	GO:0006486	protein glycosylation	77/5532	276/31145	0.278986	1.57068	4.42572	1.9832e-05	0.00032206	0.000269719	TraesCS7A02G033300/TraesCS2B02G472000/TraesCS2B02G599300/TraesCS7A02G292200/TraesCSU02G137700/TraesCS7D02G141100/TraesCS4B02G130800/TraesCS2A02G202900/TraesCS2B02G150400/TraesCS4B02G239500/TraesCS3A02G476000/TraesCS7A02G293200/TraesCS7B02G315600/TraesCS2D02G212800/TraesCS3D02G184200/TraesCS1A02G152500/TraesCS7D02G454500/TraesCS5A02G442800/TraesCS4B02G322500/TraesCS5B02G296400/TraesCS3B02G585400/T…	77
2	GO:0043413	BP	GO:0043413	macromolecule glycosylation	77/5532	276/31145	0.278986	1.57068	4.42572	1.9832e-05	0.00032206	0.000269719	TraesCS7A02G033300/TraesCS2B02G472000/TraesCS2B02G599300/TraesCS7A02G292200/TraesCSU02G137700/TraesCS7D02G141100/TraesCS4B02G130800/TraesCS2A02G202900/TraesCS2B02G150400/TraesCS4B02G239500/TraesCS3A02G476000/TraesCS7A02G293200/TraesCS7B02G315600/TraesCS2D02G212800/TraesCS3D02G184200/TraesCS1A02G152500/TraesCS7D02G454500/TraesCS5A02G442800/TraesCS4B02G322500/TraesCS5B02G296400/TraesCS3B02G585400/T…	77
2	GO:0031122	BP	GO:0031122	cytoplasmic microtubule organization	36/5532	103/31145	0.349515	1.96776	4.57202	2.23348e-05	0.000361009	0.000302338	TraesCS2D02G355300/TraesCS2A02G356400/TraesCS5B02G448900/TraesCS6B02G140000/TraesCS3D02G265900/TraesCS7D02G183600/TraesCS3A02G265700/TraesCS5A02G252200/TraesCS5A02G200800/TraesCS3B02G246600/TraesCS4B02G192500/TraesCS2A02G487500/TraesCS5D02G206500/TraesCS5B02G230400/TraesCS3A02G214700/TraesCS5B02G199400/TraesCS5A02G232100/TraesCS3B02G299100/TraesCS2B02G375700/TraesCS6D02G372700/TraesCS5A02G157200/…	36
2	GO:0015729	BP	GO:0015729	oxaloacetate transport	9/5532	12/31145	0.75	4.22248	5.18882	2.28772e-05	0.000366353	0.000306813	TraesCS7D02G283000/TraesCS7A02G285000/TraesCS5D02G252800/TraesCS5B02G105700/TraesCS5D02G113100/TraesCS5B02G243600/TraesCS7B02G199700/TraesCS5A02G100600/TraesCS5A02G246300	9
2	GO:1902356	BP	GO:1902356	oxaloacetate(2-) transmembrane transport	9/5532	12/31145	0.75	4.22248	5.18882	2.28772e-05	0.000366353	0.000306813	TraesCS7D02G283000/TraesCS7A02G285000/TraesCS5D02G252800/TraesCS5B02G105700/TraesCS5D02G113100/TraesCS5B02G243600/TraesCS7B02G199700/TraesCS5A02G100600/TraesCS5A02G246300	9
2	GO:0030174	BP	GO:0030174	regulation of DNA-templated DNA replication initiation	11/5532	17/31145	0.647059	3.64292	5.06561	2.36016e-05	0.000376211	0.000315069	TraesCS4B02G099800/TraesCS3B02G224600/TraesCS4D02G096000/TraesCS6D02G344100/TraesCS5A02G006100/TraesCS6B02G393500/TraesCS6A02G360600/TraesCS3A02G200400/TraesCS3D02G203400/TraesCS5B02G005000/TraesCS4A02G221600	11
2	GO:0006364	BP	GO:0006364	rRNA processing	121/5532	480/31145	0.252083	1.41922	4.30171	2.42196e-05	0.000384292	0.000321837	TraesCS4D02G264300/TraesCS1D02G068300/TraesCS1A02G136800/TraesCS4B02G059600/TraesCS2D02G115900/TraesCS6B02G302200/TraesCS3B02G552000/TraesCS1A02G067300/TraesCS5D02G426000/TraesCS2A02G459000/TraesCS5D02G296200/TraesCS4D02G043500/TraesCS7B02G293400/TraesCS1B02G155600/TraesCS2A02G575400/TraesCS2A02G259600/TraesCS2D02G157000/TraesCS2A02G501000/TraesCS2A02G301800/TraesCS4A02G255900/TraesCS7D02G521800/…	121
2	GO:0006611	BP	GO:0006611	protein export from nucleus	52/5532	169/31145	0.307692	1.7323	4.43626	2.57944e-05	0.00040741	0.000341197	TraesCS3D02G362200/TraesCS3A02G274700/TraesCS4D02G287000/TraesCS6A02G332800/TraesCS5B02G200200/TraesCS3B02G401100/TraesCS4A02G141000/TraesCS4B02G153500/TraesCS4D02G240200/TraesCS1B02G065700/TraesCS6D02G289000/TraesCS3D02G273800/TraesCS2A02G430300/TraesCS3B02G229100/TraesCS4A02G378300/TraesCS4B02G240400/TraesCS4A02G317800/TraesCS2B02G168700/TraesCS2D02G147300/TraesCS4A02G015800/TraesCS5B02G561500/…	52
2	GO:0010020	BP	GO:0010020	chloroplast fission	21/5532	48/31145	0.4375	2.46311	4.71452	2.615e-05	0.000409289	0.000342771	TraesCS5D02G124800/TraesCS2D02G456100/TraesCS1A02G276500/TraesCS7D02G445800/TraesCS6A02G418400/TraesCS2D02G559100/TraesCS2A02G455800/TraesCS1D02G211600/TraesCS1A02G208400/TraesCS2A02G488400/TraesCS2B02G588400/TraesCS1D02G276000/TraesCS5B02G120600/TraesCS2D02G488700/TraesCS5B02G114800/TraesCS1B02G222400/TraesCS5A02G356200/TraesCS2A02G555400/TraesCS5B02G358700/TraesCS2B02G516000/TraesCS7D02G484800	21
2	GO:0043572	BP	GO:0043572	plastid fission	21/5532	48/31145	0.4375	2.46311	4.71452	2.615e-05	0.000409289	0.000342771	TraesCS5D02G124800/TraesCS2D02G456100/TraesCS1A02G276500/TraesCS7D02G445800/TraesCS6A02G418400/TraesCS2D02G559100/TraesCS2A02G455800/TraesCS1D02G211600/TraesCS1A02G208400/TraesCS2A02G488400/TraesCS2B02G588400/TraesCS1D02G276000/TraesCS5B02G120600/TraesCS2D02G488700/TraesCS5B02G114800/TraesCS1B02G222400/TraesCS5A02G356200/TraesCS2A02G555400/TraesCS5B02G358700/TraesCS2B02G516000/TraesCS7D02G484800	21
2	GO:0006458	BP	GO:0006458	'de novo' protein folding	36/5532	104/31145	0.346154	1.94884	4.50441	2.83645e-05	0.000441949	0.000370124	TraesCS2A02G080400/TraesCS7D02G032800/TraesCS7B02G237000/TraesCS4A02G164900/TraesCS7D02G364400/TraesCS2A02G084900/TraesCS1D02G208500/TraesCS5D02G219500/TraesCS1A02G152500/TraesCS1D02G365800/TraesCS2D02G082800/TraesCS1D02G149400/TraesCS7D02G164400/TraesCS1B02G169900/TraesCS7A02G036200/TraesCS7A02G358400/TraesCS1A02G042500/TraesCS1A02G361400/TraesCS4B02G165400/TraesCS7B02G269300/TraesCS4D02G157300/…	36
2	GO:0051303	BP	GO:0051303	establishment of chromosome localization	30/5532	81/31145	0.37037	2.08517	4.54477	2.99019e-05	0.000463814	0.000388435	TraesCS1D02G283300/TraesCS1B02G123200/TraesCS3D02G188400/TraesCS5D02G231200/TraesCS4D02G245500/TraesCS3A02G389100/TraesCS4B02G192500/TraesCS2D02G193800/TraesCS4A02G058600/TraesCS5B02G222600/TraesCS4B02G246100/TraesCS2A02G194000/TraesCS7D02G117700/TraesCS2B02G212800/TraesCS3D02G089500/TraesCS3B02G214100/TraesCS5A02G487800/TraesCS4D02G158800/TraesCS6B02G145100/TraesCS1B02G293500/TraesCS5D02G502700/…	30
2	GO:2000045	BP	GO:2000045	regulation of G1/S transition of mitotic cell cycle	20/5532	45/31145	0.444444	2.50221	4.68656	3.06382e-05	0.000473114	0.000396224	TraesCS4A02G300300/TraesCS5A02G142600/TraesCS4D02G123200/TraesCS6A02G092000/TraesCS5B02G141300/TraesCS1D02G209200/TraesCS1A02G206000/TraesCS3A02G389600/TraesCS4D02G192100/TraesCS2B02G105000/TraesCS1B02G219500/TraesCS3D02G380100/TraesCS3B02G223500/TraesCS2D02G087300/TraesCS5D02G149500/TraesCS4B02G225300/TraesCS4A02G189900/TraesCS4B02G129200/TraesCS3A02G499100/TraesCSU02G131500	20
2	GO:0032200	BP	GO:0032200	telomere organization	46/5532	145/31145	0.317241	1.78606	4.40917	3.15995e-05	0.00048579	0.000406839	TraesCS1B02G155600/TraesCS6A02G092000/TraesCS2D02G102800/TraesCS1D02G148100/TraesCS1D02G442000/TraesCS2A02G103300/TraesCS2B02G419300/TraesCS7A02G214100/TraesCS5D02G219400/TraesCS7A02G434500/TraesCS5D02G397600/TraesCS3D02G279000/TraesCS7B02G289500/TraesCS5B02G085000/TraesCS7D02G091500/TraesCS3A02G212600/TraesCS2B02G120600/TraesCS7A02G095300/TraesCS7D02G442100/TraesCS5D02G091200/TraesCS1B02G168700/…	46
2	GO:0010267	BP	GO:0010267	ta-siRNA processing	22/5532	52/31145	0.423077	2.38191	4.63499	3.19898e-05	0.000489614	0.000410042	TraesCS2A02G414800/TraesCS5D02G086900/TraesCS3B02G341700/TraesCS7B02G323700/TraesCS3D02G366200/TraesCS7D02G003300/TraesCS3D02G489400/TraesCS7D02G416100/TraesCS5A02G195000/TraesCS3B02G543300/TraesCS2B02G436800/TraesCS2B02G434000/TraesCS5D02G198200/TraesCS2D02G415100/TraesCS5B02G079900/TraesCS5B02G148100/TraesCS5A02G178200/TraesCS2A02G417900/TraesCS5B02G284700/TraesCS7A02G423200/TraesCS5B02G175900/…	22
2	GO:0010444	BP	GO:0010444	guard mother cell differentiation	13/5532	23/31145	0.565217	3.18216	4.86535	3.30917e-05	0.000504248	0.000422297	TraesCSU02G054300/TraesCS5A02G108500/TraesCS4A02G192300/TraesCS3D02G529100/TraesCS6B02G105100/TraesCS4B02G123100/TraesCS4D02G121200/TraesCS5B02G114300/TraesCS5D02G147100/TraesCS5B02G144100/TraesCS3A02G523600/TraesCS5D02G121100/TraesCS6A02G078200	13
2	GO:0009554	BP	GO:0009554	megasporogenesis	15/5532	29/31145	0.517241	2.91205	4.78746	3.36477e-05	0.000506032	0.000423792	TraesCS3B02G458900/TraesCS4B02G363400/TraesCS3D02G418600/TraesCS2D02G297600/TraesCS5A02G531600/TraesCS2B02G333500/TraesCS3A02G423400/TraesCS4D02G356800/TraesCS2A02G315000/TraesCS2D02G034200/TraesCS2D02G313300/TraesCS2A02G028900/TraesCS3D02G311500/TraesCS4A02G032500/TraesCS2B02G041900	15
2	GO:1901989	BP	GO:1901989	positive regulation of cell cycle phase transition	15/5532	29/31145	0.517241	2.91205	4.78746	3.36477e-05	0.000506032	0.000423792	TraesCS5A02G142600/TraesCS4D02G123200/TraesCS5B02G141300/TraesCS2A02G504600/TraesCS7A02G315600/TraesCS7D02G312600/TraesCS4B02G262600/TraesCS1B02G230600/TraesCS7B02G216600/TraesCS2D02G505300/TraesCS1A02G217400/TraesCS5D02G149500/TraesCS1D02G219200/TraesCS4A02G189900/TraesCS4B02G129200	15
2	GO:1901992	BP	GO:1901992	positive regulation of mitotic cell cycle phase transition	15/5532	29/31145	0.517241	2.91205	4.78746	3.36477e-05	0.000506032	0.000423792	TraesCS5A02G142600/TraesCS4D02G123200/TraesCS5B02G141300/TraesCS2A02G504600/TraesCS7A02G315600/TraesCS7D02G312600/TraesCS4B02G262600/TraesCS1B02G230600/TraesCS7B02G216600/TraesCS2D02G505300/TraesCS1A02G217400/TraesCS5D02G149500/TraesCS1D02G219200/TraesCS4A02G189900/TraesCS4B02G129200	15
2	GO:0042775	BP	GO:0042775	mitochondrial ATP synthesis coupled electron transport	25/5532	63/31145	0.396825	2.23412	4.5569	3.53882e-05	0.000529905	0.000443784	TraesCS5A02G411200/TraesCS1D02G329000/TraesCS4B02G150100/TraesCS7D02G086000/TraesCS7B02G188700/TraesCS5B02G095300/TraesCS7D02G311200/TraesCS7A02G278100/TraesCS5B02G414900/TraesCS7B02G175500/TraesCS4B02G248700/TraesCS5A02G089300/TraesCS7A02G314000/TraesCS4D02G248100/TraesCS4A02G390700/TraesCS7A02G090900/TraesCS5D02G420100/TraesCS5D02G101400/TraesCS1A02G326900/TraesCS4A02G056200/TraesCS3A02G316500/…	25
2	GO:0043648	BP	GO:0043648	dicarboxylic acid metabolic process	40/5532	121/31145	0.330579	1.86115	4.41082	3.5611e-05	0.000530942	0.000444653	TraesCS3B02G299800/TraesCS7D02G283000/TraesCS5D02G031500/TraesCS7A02G285000/TraesCS1B02G190400/TraesCS6B02G026900/TraesCS2D02G520000/TraesCS5B02G105700/TraesCS5D02G113100/TraesCS1D02G094400/TraesCS2B02G220000/TraesCS6D02G209200/TraesCS6D02G344200/TraesCS6A02G225900/TraesCS2A02G187300/TraesCS5A02G025100/TraesCSU02G063500/TraesCS1A02G102500/TraesCS7D02G066600/TraesCS6D02G022800/TraesCS6B02G255800/T…	40
2	GO:0006406	BP	GO:0006406	mRNA export from nucleus	37/5532	109/31145	0.33945	1.91109	4.42833	3.60443e-05	0.000532809	0.000446217	TraesCS3A02G274700/TraesCS4D02G287000/TraesCS6A02G332800/TraesCS5B02G200200/TraesCS4A02G141000/TraesCS4B02G153500/TraesCS4D02G240200/TraesCS1B02G065700/TraesCS6D02G289000/TraesCS3D02G273800/TraesCS2A02G430300/TraesCS4A02G378300/TraesCS4B02G240400/TraesCS2B02G168700/TraesCS2D02G147300/TraesCS4A02G015800/TraesCS5B02G109500/TraesCS6D02G311700/TraesCS2D02G427900/TraesCS3A02G422800/TraesCS6D02G102600/…	37
2	GO:0051028	BP	GO:0051028	mRNA transport	37/5532	109/31145	0.33945	1.91109	4.42833	3.60443e-05	0.000532809	0.000446217	TraesCS3A02G274700/TraesCS4D02G287000/TraesCS6A02G332800/TraesCS5B02G200200/TraesCS4A02G141000/TraesCS4B02G153500/TraesCS4D02G240200/TraesCS1B02G065700/TraesCS6D02G289000/TraesCS3D02G273800/TraesCS2A02G430300/TraesCS4A02G378300/TraesCS4B02G240400/TraesCS2B02G168700/TraesCS2D02G147300/TraesCS4A02G015800/TraesCS5B02G109500/TraesCS6D02G311700/TraesCS2D02G427900/TraesCS3A02G422800/TraesCS6D02G102600/…	37
2	GO:0009100	BP	GO:0009100	glycoprotein metabolic process	90/5532	340/31145	0.264706	1.49029	4.22451	3.83983e-05	0.00056519	0.000473335	TraesCS7A02G033300/TraesCS2B02G472000/TraesCS2B02G599300/TraesCS7A02G292200/TraesCSU02G137700/TraesCS7D02G141100/TraesCS4B02G130800/TraesCS2A02G202900/TraesCS2B02G150400/TraesCS4B02G239500/TraesCS3A02G476000/TraesCS3D02G018900/TraesCS7A02G293200/TraesCS7B02G315600/TraesCS2D02G212800/TraesCS3D02G184200/TraesCS1A02G152500/TraesCS7D02G454500/TraesCS5A02G442800/TraesCS4B02G322500/TraesCS4A02G066900/T…	90
2	GO:0000723	BP	GO:0000723	telomere maintenance	45/5532	142/31145	0.316901	1.78415	4.35248	3.94189e-05	0.000577755	0.000483858	TraesCS1B02G155600/TraesCS6A02G092000/TraesCS2D02G102800/TraesCS1D02G148100/TraesCS1D02G442000/TraesCS2A02G103300/TraesCS2B02G419300/TraesCS7A02G214100/TraesCS5D02G219400/TraesCS7A02G434500/TraesCS5D02G397600/TraesCS3D02G279000/TraesCS7B02G289500/TraesCS5B02G085000/TraesCS7D02G091500/TraesCS3A02G212600/TraesCS2B02G120600/TraesCS7A02G095300/TraesCS7D02G442100/TraesCS5D02G091200/TraesCS1B02G168700/…	45
2	GO:0097435	BP	GO:0097435	supramolecular fiber organization	102/5532	396/31145	0.257576	1.45014	4.18969	4.07789e-05	0.000591005	0.000494955	TraesCS3D02G031900/TraesCS5D02G500200/TraesCS3A02G196300/TraesCS5A02G472100/TraesCS3D02G333400/TraesCS2D02G355300/TraesCS3B02G546200/TraesCS2D02G043600/TraesCS2A02G356400/TraesCS1B02G123200/TraesCS3D02G250900/TraesCS5B02G448900/TraesCS2A02G202900/TraesCS7A02G362000/TraesCS6B02G140000/TraesCS3D02G265900/TraesCS7D02G183600/TraesCS1B02G400200/TraesCS3D02G150600/TraesCS3A02G265700/TraesCS7A02G519400/…	102
2	GO:0043045	BP	GO:0043045	epigenetic programming of gene expression	18/5532	39/31145	0.461538	2.59845	4.64202	4.0879e-05	0.000591005	0.000494955	TraesCS7D02G069700/TraesCS7A02G308300/TraesCS3B02G244700/TraesCS7A02G089200/TraesCS7D02G127100/TraesCS7D02G084500/TraesCS7A02G128300/TraesCS3A02G214000/TraesCS3D02G216600/TraesCS7A02G128600/TraesCS7A02G074600/TraesCS1D02G091200/TraesCS4B02G053600/TraesCS7B02G028200/TraesCS7A02G264800/TraesCS1D02G357400/TraesCS4D02G053600/TraesCS4A02G372200	18
2	GO:0071514	BP	GO:0071514	genomic imprinting	18/5532	39/31145	0.461538	2.59845	4.64202	4.0879e-05	0.000591005	0.000494955	TraesCS7D02G069700/TraesCS7A02G308300/TraesCS3B02G244700/TraesCS7A02G089200/TraesCS7D02G127100/TraesCS7D02G084500/TraesCS7A02G128300/TraesCS3A02G214000/TraesCS3D02G216600/TraesCS7A02G128600/TraesCS7A02G074600/TraesCS1D02G091200/TraesCS4B02G053600/TraesCS7B02G028200/TraesCS7A02G264800/TraesCS1D02G357400/TraesCS4D02G053600/TraesCS4A02G372200	18
2	GO:0006479	BP	GO:0006479	protein methylation	80/5532	295/31145	0.271186	1.52677	4.22478	4.11773e-05	0.000591005	0.000494955	TraesCS5D02G366700/TraesCS4A02G295700/TraesCS5B02G513900/TraesCS1A02G171700/TraesCS7A02G308300/TraesCS7B02G145500/TraesCS6A02G163300/TraesCS6B02G348300/TraesCS7A02G246000/TraesCS5A02G265500/TraesCS3A02G009400/TraesCS6D02G097500/TraesCS7A02G089200/TraesCS7D02G127100/TraesCS6A02G296000/TraesCS1D02G307700/TraesCS7A02G090500/TraesCS3B02G498000/TraesCS4A02G481700/TraesCS7D02G084500/TraesCS1A02G234100/…	80
2	GO:0008213	BP	GO:0008213	protein alkylation	80/5532	295/31145	0.271186	1.52677	4.22478	4.11773e-05	0.000591005	0.000494955	TraesCS5D02G366700/TraesCS4A02G295700/TraesCS5B02G513900/TraesCS1A02G171700/TraesCS7A02G308300/TraesCS7B02G145500/TraesCS6A02G163300/TraesCS6B02G348300/TraesCS7A02G246000/TraesCS5A02G265500/TraesCS3A02G009400/TraesCS6D02G097500/TraesCS7A02G089200/TraesCS7D02G127100/TraesCS6A02G296000/TraesCS1D02G307700/TraesCS7A02G090500/TraesCS3B02G498000/TraesCS4A02G481700/TraesCS7D02G084500/TraesCS1A02G234100/…	80
2	GO:0051310	BP	GO:0051310	metaphase chromosome alignment	28/5532	75/31145	0.373333	2.10186	4.44	4.60259e-05	0.000657867	0.00055095	TraesCS1D02G283300/TraesCS1B02G123200/TraesCS5D02G231200/TraesCS4D02G245500/TraesCS3A02G389100/TraesCS4B02G192500/TraesCS2D02G193800/TraesCS4A02G058600/TraesCS5B02G222600/TraesCS4B02G246100/TraesCS2A02G194000/TraesCS7D02G117700/TraesCS2B02G212800/TraesCS3D02G089500/TraesCS5A02G487800/TraesCS4D02G158800/TraesCS6B02G145100/TraesCS1B02G293500/TraesCS5D02G502700/TraesCS4D02G193700/TraesCS6B02G126900/…	28
2	GO:0009101	BP	GO:0009101	glycoprotein biosynthetic process	82/5532	306/31145	0.267974	1.50869	4.15583	5.2308e-05	0.000744582	0.000623572	TraesCS7A02G033300/TraesCS2B02G472000/TraesCS2B02G599300/TraesCS7A02G292200/TraesCSU02G137700/TraesCS7D02G141100/TraesCS4B02G130800/TraesCS2A02G202900/TraesCS2B02G150400/TraesCS4B02G239500/TraesCS3A02G476000/TraesCS3D02G018900/TraesCS7A02G293200/TraesCS7B02G315600/TraesCS2D02G212800/TraesCS3D02G184200/TraesCS1A02G152500/TraesCS7D02G454500/TraesCS5A02G442800/TraesCS4B02G322500/TraesCS5B02G296400/T…	82
2	GO:1902969	BP	GO:1902969	mitotic DNA replication	19/5532	43/31145	0.44186	2.48766	4.53672	5.31704e-05	0.000753756	0.000631255	TraesCS5A02G142600/TraesCS4D02G123200/TraesCS4A02G219000/TraesCS6A02G092000/TraesCS7A02G139200/TraesCS2B02G504600/TraesCS5B02G141300/TraesCS1B02G411000/TraesCS2D02G479100/TraesCS3D02G089500/TraesCS6B02G462700/TraesCS6A02G413400/TraesCS6D02G398100/TraesCS2A02G479900/TraesCS5D02G149500/TraesCS4A02G189900/TraesCS4B02G129200/TraesCS7A02G432800/TraesCS4B02G246900	19
2	GO:0060260	BP	GO:0060260	regulation of transcription initiation by RNA polymerase II	21/5532	50/31145	0.42	2.36459	4.48786	5.4789e-05	0.000767267	0.000642571	TraesCS5B02G513900/TraesCS2A02G086400/TraesCS7A02G372600/TraesCS1A02G234100/TraesCS2B02G100400/TraesCS2D02G087900/TraesCS2A02G475900/TraesCS2D02G476000/TraesCS2B02G105700/TraesCS1D02G091100/TraesCS1D02G237900/TraesCS3B02G457100/TraesCS2B02G499600/TraesCS1A02G109400/TraesCS7B02G254400/TraesCS7D02G350300/TraesCS3D02G417000/TraesCS2D02G083900/TraesCS5A02G299800/TraesCS3A02G421900/TraesCS1B02G249400	21
2	GO:0060261	BP	GO:0060261	positive regulation of transcription initiation by RNA polymerase II	21/5532	50/31145	0.42	2.36459	4.48786	5.4789e-05	0.000767267	0.000642571	TraesCS5B02G513900/TraesCS2A02G086400/TraesCS7A02G372600/TraesCS1A02G234100/TraesCS2B02G100400/TraesCS2D02G087900/TraesCS2A02G475900/TraesCS2D02G476000/TraesCS2B02G105700/TraesCS1D02G091100/TraesCS1D02G237900/TraesCS3B02G457100/TraesCS2B02G499600/TraesCS1A02G109400/TraesCS7B02G254400/TraesCS7D02G350300/TraesCS3D02G417000/TraesCS2D02G083900/TraesCS5A02G299800/TraesCS3A02G421900/TraesCS1B02G249400	21
2	GO:2000144	BP	GO:2000144	positive regulation of DNA-templated transcription initiation	21/5532	50/31145	0.42	2.36459	4.48786	5.4789e-05	0.000767267	0.000642571	TraesCS5B02G513900/TraesCS2A02G086400/TraesCS7A02G372600/TraesCS1A02G234100/TraesCS2B02G100400/TraesCS2D02G087900/TraesCS2A02G475900/TraesCS2D02G476000/TraesCS2B02G105700/TraesCS1D02G091100/TraesCS1D02G237900/TraesCS3B02G457100/TraesCS2B02G499600/TraesCS1A02G109400/TraesCS7B02G254400/TraesCS7D02G350300/TraesCS3D02G417000/TraesCS2D02G083900/TraesCS5A02G299800/TraesCS3A02G421900/TraesCS1B02G249400	21
2	GO:0007062	BP	GO:0007062	sister chromatid cohesion	33/5532	95/31145	0.347368	1.95567	4.3355	5.53663e-05	0.000772226	0.000646724	TraesCS2A02G226000/TraesCS1D02G283300/TraesCS7B02G185100/TraesCS5D02G310100/TraesCS7B02G049800/TraesCS1D02G453100/TraesCS3B02G112900/TraesCS3A02G097200/TraesCS1A02G445000/TraesCS6B02G071100/TraesCS6B02G195800/TraesCS2D02G274000/TraesCS7D02G117700/TraesCS1B02G479800/TraesCS6D02G306100/TraesCS3B02G271500/TraesCS5D02G277100/TraesCS6D02G348000/TraesCS5D02G310000/TraesCS2D02G345300/TraesCS5B02G303500/…	33
2	GO:0019886	BP	GO:0019886	antigen processing and presentation of exogenous peptide antigen via MHC class II	15/5532	30/31145	0.5	2.81499	4.62218	5.62502e-05	0.000781403	0.00065441	TraesCS1D02G044700/TraesCS5A02G036600/TraesCS5D02G231200/TraesCS5A02G390000/TraesCS1A02G365600/TraesCS1D02G371000/TraesCS5D02G399800/TraesCS5B02G222600/TraesCS5B02G395000/TraesCS5B02G037500/TraesCS4D02G158800/TraesCS1B02G383200/TraesCS5A02G223700/TraesCS5D02G044700/TraesCS1A02G230600	15
2	GO:0006285	BP	GO:0006285	base-excision repair, AP site formation	12/5532	21/31145	0.571429	3.21713	4.72335	5.79435e-05	0.000801706	0.000671412	TraesCS3D02G075400/TraesCS3A02G075400/TraesCS2B02G582400/TraesCS1B02G448400/TraesCS5D02G023100/TraesCS1A02G418400/TraesCS1D02G426100/TraesCS3B02G089300/TraesCS5D02G024100/TraesCS7A02G193400/TraesCS2D02G552400/TraesCS2A02G551200	12
2	GO:0000105	BP	GO:0000105	L-histidine biosynthetic process	13/5532	24/31145	0.541667	3.04957	4.66809	6.04447e-05	0.000829675	0.000694836	TraesCS6B02G302500/TraesCS2B02G481000/TraesCS2D02G459900/TraesCS3D02G192500/TraesCS2B02G308600/TraesCS4B02G219800/TraesCS2D02G290100/TraesCS6A02G275000/TraesCS3B02G218200/TraesCS3A02G189000/TraesCS4D02G220200/TraesCS2A02G292100/TraesCS6D02G255300	13
2	GO:0071480	BP	GO:0071480	cellular response to gamma radiation	13/5532	24/31145	0.541667	3.04957	4.66809	6.04447e-05	0.000829675	0.000694836	TraesCS6A02G321200/TraesCS5B02G281700/TraesCS2D02G102800/TraesCS2A02G103300/TraesCS2B02G120600/TraesCS6B02G351900/TraesCS1B02G343100/TraesCS2A02G384900/TraesCS2D02G381600/TraesCS6D02G300900/TraesCS2B02G401900/TraesCS1D02G331700/TraesCS1A02G329600	13
2	GO:0070085	BP	GO:0070085	glycosylation	89/5532	340/31145	0.261765	1.47373	4.08184	6.5467e-05	0.000892314	0.000747295	TraesCS7A02G033300/TraesCS2B02G472000/TraesCS2B02G599300/TraesCS7A02G292200/TraesCS5A02G090500/TraesCSU02G137700/TraesCS7D02G141100/TraesCS4B02G130800/TraesCS2A02G202900/TraesCS2B02G150400/TraesCS4B02G239500/TraesCS3A02G476000/TraesCS7A02G293200/TraesCS7B02G295800/TraesCS7B02G315600/TraesCS2D02G212800/TraesCS3D02G184200/TraesCS1A02G152500/TraesCS7D02G454500/TraesCS5A02G442800/TraesCS4B02G322500/T…	89
2	GO:0034728	BP	GO:0034728	nucleosome organization	73/5532	267/31145	0.273408	1.53928	4.11286	6.55241e-05	0.000892314	0.000747295	TraesCS2B02G435100/TraesCS5D02G500200/TraesCS7D02G403900/TraesCS1B02G100200/TraesCS6A02G038400/TraesCS2B02G492400/TraesCS1D02G306100/TraesCS4B02G225000/TraesCS6B02G072500/TraesCS3A02G484500/TraesCS6D02G062900/TraesCS6B02G082800/TraesCS7A02G434800/TraesCS7D02G432000/TraesCS4B02G006700/TraesCS1D02G286600/TraesCS1B02G317200/TraesCS2D02G179800/TraesCS2B02G436500/TraesCSU02G175900/TraesCS5B02G156700/T…	73
2	GO:0043254	BP	GO:0043254	regulation of protein-containing complex assembly	81/5532	304/31145	0.266447	1.50009	4.07211	7.14325e-05	0.000968961	0.000811485	TraesCS5A02G472100/TraesCS5B02G513900/TraesCS2D02G355300/TraesCS2A02G086400/TraesCS2D02G043600/TraesCS2A02G356400/TraesCS3D02G250900/TraesCS2D02G553000/TraesCS2A02G202900/TraesCS7A02G362000/TraesCS6B02G140000/TraesCS5B02G281700/TraesCS7A02G372600/TraesCS3D02G150600/TraesCS7A02G519400/TraesCS6A02G092000/TraesCS2D02G204600/TraesCS2D02G212800/TraesCS4B02G163500/TraesCS7A02G268900/TraesCS7B02G167200/…	81
2	GO:0007080	BP	GO:0007080	mitotic metaphase chromosome alignment	21/5532	51/31145	0.411765	2.31822	4.37859	7.76306e-05	0.00104892	0.000878452	TraesCS1D02G283300/TraesCS1B02G123200/TraesCS5D02G231200/TraesCS3A02G389100/TraesCS4B02G192500/TraesCS5B02G222600/TraesCS7D02G117700/TraesCS5A02G487800/TraesCS4D02G158800/TraesCS6B02G145100/TraesCS1B02G293500/TraesCS5D02G502700/TraesCS4D02G193700/TraesCS6B02G126900/TraesCS5A02G223700/TraesCS1A02G284300/TraesCS3D02G380600/TraesCS3B02G252200/TraesCS1A02G230600/TraesCS4A02G111400/TraesCS3A02G223100	21
2	GO:0006312	BP	GO:0006312	mitotic recombination	28/5532	77/31145	0.363636	2.04726	4.27604	7.92261e-05	0.00106631	0.000893017	TraesCS1D02G354000/TraesCS3D02G192600/TraesCS3D02G479500/TraesCS5A02G133000/TraesCS3A02G484100/TraesCS5B02G131900/TraesCS2D02G214900/TraesCS1A02G182000/TraesCS6A02G092000/TraesCS1D02G082300/TraesCS5D02G141200/TraesCS2D02G568400/TraesCS5B02G085000/TraesCS1B02G199000/TraesCS3A02G487200/TraesCS1A02G058500/TraesCS3B02G535000/TraesCS5D02G091200/TraesCS2D02G286100/TraesCS3B02G530900/TraesCS3D02G089500/…	28
2	GO:2001252	BP	GO:2001252	positive regulation of chromosome organization	37/5532	113/31145	0.327434	1.84344	4.17434	8.60296e-05	0.0011534	0.000965947	TraesCS5B02G513900/TraesCS7D02G069700/TraesCS7A02G433000/TraesCS1B02G155600/TraesCS1D02G148100/TraesCS1A02G234100/TraesCS5D02G397600/TraesCS3D02G279000/TraesCS3D02G144300/TraesCS1B02G168700/TraesCS6D02G306100/TraesCS1A02G137000/TraesCS1A02G151100/TraesCS7A02G074600/TraesCS5A02G096000/TraesCS5D02G400100/TraesCS1D02G091100/TraesCS4B02G053600/TraesCS1D02G237900/TraesCS5B02G392800/TraesCS6B02G300000/…	37
2	GO:0071826	BP	GO:0071826	protein-RNA complex organization	115/5532	465/31145	0.247312	1.39236	3.96168	8.93921e-05	0.00119385	0.000999826	TraesCS4A02G295700/TraesCS1D02G355400/TraesCS1D02G145700/TraesCS5A02G554700/TraesCS6B02G302200/TraesCS7A02G074200/TraesCS6A02G270600/TraesCS3B02G552000/TraesCS5D02G426000/TraesCS4B02G042600/TraesCS2A02G459000/TraesCS1D02G191600/TraesCS7B02G408800/TraesCS4D02G043500/TraesCS2A02G575400/TraesCS3B02G566900/TraesCS1D02G145900/TraesCS2D02G586100/TraesCS1B02G265700/TraesCS2B02G292000/TraesCS6A02G274700/…	115
2	GO:0002478	BP	GO:0002478	antigen processing and presentation of exogenous peptide antigen	15/5532	31/31145	0.483871	2.72418	4.46358	9.11156e-05	0.00120754	0.00101129	TraesCS1D02G044700/TraesCS5A02G036600/TraesCS5D02G231200/TraesCS5A02G390000/TraesCS1A02G365600/TraesCS1D02G371000/TraesCS5D02G399800/TraesCS5B02G222600/TraesCS5B02G395000/TraesCS5B02G037500/TraesCS4D02G158800/TraesCS1B02G383200/TraesCS5A02G223700/TraesCS5D02G044700/TraesCS1A02G230600	15
2	GO:0019884	BP	GO:0019884	antigen processing and presentation of exogenous antigen	15/5532	31/31145	0.483871	2.72418	4.46358	9.11156e-05	0.00120754	0.00101129	TraesCS1D02G044700/TraesCS5A02G036600/TraesCS5D02G231200/TraesCS5A02G390000/TraesCS1A02G365600/TraesCS1D02G371000/TraesCS5D02G399800/TraesCS5B02G222600/TraesCS5B02G395000/TraesCS5B02G037500/TraesCS4D02G158800/TraesCS1B02G383200/TraesCS5A02G223700/TraesCS5D02G044700/TraesCS1A02G230600	15
2	GO:0034293	BP	GO:0034293	sexual sporulation	42/5532	134/31145	0.313433	1.76462	4.12228	9.2584e-05	0.00122232	0.00102367	TraesCS3B02G458900/TraesCS4B02G363400/TraesCS2A02G436400/TraesCS3D02G418600/TraesCS2D02G297600/TraesCS5A02G531600/TraesCS2B02G456800/TraesCS2D02G360600/TraesCS1D02G119800/TraesCS3A02G157000/TraesCS2B02G333500/TraesCS3A02G423400/TraesCS7A02G146200/TraesCS5B02G415800/TraesCS2D02G433500/TraesCS7D02G147700/TraesCS4D02G356800/TraesCS2A02G315000/TraesCS2D02G034200/TraesCS1A02G118900/TraesCS2D02G313300/…	42
2	GO:0009827	BP	GO:0009827	plant-type cell wall modification	26/5532	70/31145	0.371429	2.09113	4.24736	9.36445e-05	0.00122831	0.00102868	TraesCS3D02G121400/TraesCS6B02G354900/TraesCS4D02G228800/TraesCS3D02G121300/TraesCS6B02G096700/TraesCS4D02G082600/TraesCS3D02G121500/TraesCS7A02G168100/TraesCS3A02G119200/TraesCS3B02G138400/TraesCS4B02G227900/TraesCS3B02G138800/TraesCS3B02G138600/TraesCS6B02G096600/TraesCS6B02G096500/TraesCS7A02G215400/TraesCS7A02G167900/TraesCS7B02G072800/TraesCSU02G150000/TraesCS6D02G237000/TraesCS7A02G215300/T…	26
2	GO:0006099	BP	GO:0006099	tricarboxylic acid cycle	20/5532	48/31145	0.416667	2.34582	4.33657	9.37476e-05	0.00122831	0.00102868	TraesCS5A02G411200/TraesCS2B02G094300/TraesCS2D02G283300/TraesCS6A02G209600/TraesCS6B02G238500/TraesCS5B02G414900/TraesCS2B02G220000/TraesCS6D02G209200/TraesCS6A02G225900/TraesCS2A02G187300/TraesCS2B02G301400/TraesCS6B02G255800/TraesCS6A02G167300/TraesCS5D02G420100/TraesCS4D02G170200/TraesCS4A02G137100/TraesCS4B02G167200/TraesCS2A02G284400/TraesCS6D02G192900/TraesCS2D02G200600	20
2	GO:0042138	BP	GO:0042138	meiotic DNA double-strand break formation	11/5532	19/31145	0.578947	3.25946	4.57844	0.000101451	0.00132422	0.00110901	TraesCS2D02G337000/TraesCS2B02G356200/TraesCS4A02G105600/TraesCS7B02G309700/TraesCS2A02G325700/TraesCS7D02G403500/TraesCS5B02G396300/TraesCS7A02G276600/TraesCS4D02G199200/TraesCS3D02G170600/TraesCS4B02G198400	11
2	GO:0070507	BP	GO:0070507	regulation of microtubule cytoskeleton organization	21/5532	52/31145	0.403846	2.27364	4.27185	0.000108549	0.00141154	0.00118214	TraesCS2D02G355300/TraesCS2A02G356400/TraesCS2B02G250000/TraesCS6B02G140000/TraesCS5B02G281700/TraesCS5D02G176100/TraesCS7D02G183600/TraesCS5A02G171300/TraesCS5B02G230400/TraesCS5A02G232100/TraesCS5B02G168800/TraesCS7D02G117700/TraesCS2B02G375700/TraesCS6D02G372700/TraesCS6D02G100700/TraesCS6D02G206600/TraesCS2D02G232300/TraesCS6B02G253200/TraesCS6A02G111800/TraesCS5D02G235900/TraesCS2A02G233300	21
2	GO:0006637	BP	GO:0006637	acyl-CoA metabolic process	25/5532	67/31145	0.373134	2.10074	4.19172	0.000116346	0.00150164	0.0012576	TraesCS4A02G082100/TraesCS5A02G442800/TraesCS3B02G585400/TraesCS2B02G220000/TraesCS6D02G209200/TraesCS6A02G225900/TraesCS7A02G409800/TraesCS2A02G187300/TraesCS7B02G167300/TraesCS4B02G221900/TraesCS1A02G099500/TraesCS1B02G124900/TraesCS6B02G255800/TraesCS7A02G269100/TraesCS4D02G222300/TraesCS1D02G107400/TraesCS2A02G272900/TraesCS4D02G142600/TraesCS3A02G517800/TraesCS5D02G450200/TraesCS4B02G144000/…	25
2	GO:0035383	BP	GO:0035383	thioester metabolic process	25/5532	67/31145	0.373134	2.10074	4.19172	0.000116346	0.00150164	0.0012576	TraesCS4A02G082100/TraesCS5A02G442800/TraesCS3B02G585400/TraesCS2B02G220000/TraesCS6D02G209200/TraesCS6A02G225900/TraesCS7A02G409800/TraesCS2A02G187300/TraesCS7B02G167300/TraesCS4B02G221900/TraesCS1A02G099500/TraesCS1B02G124900/TraesCS6B02G255800/TraesCS7A02G269100/TraesCS4D02G222300/TraesCS1D02G107400/TraesCS2A02G272900/TraesCS4D02G142600/TraesCS3A02G517800/TraesCS5D02G450200/TraesCS4B02G144000/…	25
2	GO:0043628	BP	GO:0043628	regulatory ncRNA 3'-end processing	27/5532	75/31145	0.36	2.02679	4.13751	0.000128346	0.00165036	0.00138214	TraesCS3B02G182700/TraesCS2D02G115900/TraesCS2D02G157000/TraesCS7A02G457300/TraesCS2B02G181700/TraesCS2A02G151800/TraesCS3A02G156100/TraesCS2D02G175700/TraesCS6D02G130400/TraesCS4A02G006000/TraesCS4B02G299100/TraesCS2D02G156900/TraesCS2B02G177000/TraesCS6B02G169200/TraesCS4D02G298000/TraesCS2A02G115100/TraesCS2D02G162000/TraesCS6A02G067000/TraesCS6A02G141100/TraesCS3D02G163900/TraesCS2B02G194400/…	27
2	GO:0045898	BP	GO:0045898	regulation of RNA polymerase II transcription preinitiation complex assembly	15/5532	32/31145	0.46875	2.63905	4.31116	0.00014342	0.00183059	0.00153308	TraesCS5B02G513900/TraesCS2A02G086400/TraesCS7A02G372600/TraesCS2B02G100400/TraesCS2D02G087900/TraesCS2A02G475900/TraesCS2D02G476000/TraesCS2B02G105700/TraesCS3B02G457100/TraesCS2B02G499600/TraesCS7B02G254400/TraesCS7D02G350300/TraesCS3D02G417000/TraesCS2D02G083900/TraesCS3A02G421900	15
2	GO:0045899	BP	GO:0045899	positive regulation of RNA polymerase II transcription preinitiation complex assembly	15/5532	32/31145	0.46875	2.63905	4.31116	0.00014342	0.00183059	0.00153308	TraesCS5B02G513900/TraesCS2A02G086400/TraesCS7A02G372600/TraesCS2B02G100400/TraesCS2D02G087900/TraesCS2A02G475900/TraesCS2D02G476000/TraesCS2B02G105700/TraesCS3B02G457100/TraesCS2B02G499600/TraesCS7B02G254400/TraesCS7D02G350300/TraesCS3D02G417000/TraesCS2D02G083900/TraesCS3A02G421900	15
2	GO:0070646	BP	GO:0070646	protein modification by small protein removal	48/5532	162/31145	0.296296	1.66814	3.96242	0.000144137	0.00183298	0.00153508	TraesCS4D02G350200/TraesCS3A02G484200/TraesCS2A02G112900/TraesCS7D02G200300/TraesCS2A02G278000/TraesCS3B02G531000/TraesCS6A02G402500/TraesCS2D02G277000/TraesCS2A02G228300/TraesCS3A02G191800/TraesCS1A02G188800/TraesCS2D02G300400/TraesCS1D02G187600/TraesCS1B02G196500/TraesCS3A02G028500/TraesCS2A02G504600/TraesCS7A02G315600/TraesCS7D02G312600/TraesCSU02G166800/TraesCS7D02G237300/TraesCS3B02G142100/T…	48
2	GO:0016255	BP	GO:0016255	attachment of GPI anchor to protein	9/5532	14/31145	0.642857	3.61927	4.5556	0.000147401	0.00186762	0.00156409	TraesCS3B02G299400/TraesCS4D02G119600/TraesCS4B02G121400/TraesCS3A02G266100/TraesCS3D02G266200/TraesCS1B02G078600/TraesCS1D02G061100/TraesCS1A02G060100/TraesCS4A02G193700	9
2	GO:0031053	BP	GO:0031053	primary miRNA processing	17/5532	39/31145	0.435897	2.45409	4.22279	0.00016013	0.0020215	0.00169296	TraesCS5B02G148000/TraesCS7B02G323700/TraesCS7D02G341400/TraesCS7D02G416100/TraesCS6B02G066700/TraesCS7A02G333800/TraesCS7B02G245400/TraesCS5B02G148100/TraesCS7A02G423200/TraesCS6D02G203100/TraesCS3A02G334800/TraesCS4A02G138800/TraesCS6A02G232100/TraesCS3D02G328100/TraesCS3B02G365700/TraesCS4D02G167200/TraesCS6B02G249500	17
2	GO:0000018	BP	GO:0000018	regulation of DNA recombination	36/5532	112/31145	0.321429	1.80963	3.98918	0.000162053	0.00203276	0.00170239	TraesCS6A02G321200/TraesCS5A02G352700/TraesCS1B02G336400/TraesCS1A02G323500/TraesCS3A02G221000/TraesCS6A02G092000/TraesCS2D02G102800/TraesCS2B02G208400/TraesCS2A02G103300/TraesCS1A02G234100/TraesCS3B02G287700/TraesCS7D02G505300/TraesCS5A02G505600/TraesCS2D02G568400/TraesCS2A02G181900/TraesCS7D02G091500/TraesCS3A02G212600/TraesCS2B02G120600/TraesCS7A02G095300/TraesCS2D02G189600/TraesCS5B02G227100/…	36
2	GO:0022618	BP	GO:0022618	protein-RNA complex assembly	108/5532	438/31145	0.246575	1.38821	3.80264	0.000162197	0.00203276	0.00170239	TraesCS4A02G295700/TraesCS1D02G355400/TraesCS1D02G145700/TraesCS5A02G554700/TraesCS6B02G302200/TraesCS7A02G074200/TraesCS6A02G270600/TraesCS3B02G552000/TraesCS5D02G426000/TraesCS4B02G042600/TraesCS2A02G459000/TraesCS1D02G191600/TraesCS7B02G408800/TraesCS4D02G043500/TraesCS2A02G575400/TraesCS3B02G566900/TraesCS1D02G145900/TraesCS2D02G586100/TraesCS1B02G265700/TraesCS2B02G292000/TraesCS6A02G274700/…	108
2	GO:0015931	BP	GO:0015931	nucleobase-containing compound transport	82/5532	316/31145	0.259494	1.46094	3.82744	0.000168332	0.00210202	0.0017604	TraesCS1A02G184800/TraesCS3D02G362200/TraesCS3A02G274700/TraesCS4D02G287000/TraesCS6A02G332800/TraesCS1D02G116900/TraesCS5B02G200200/TraesCS6A02G282200/TraesCS3B02G401100/TraesCS5D02G185800/TraesCS3A02G040500/TraesCS4A02G141000/TraesCS1B02G192800/TraesCS4B02G153500/TraesCS4D02G240200/TraesCS6D02G262700/TraesCS1B02G065700/TraesCS7D02G140300/TraesCS6D02G289000/TraesCS3D02G273800/TraesCS2A02G430300/…	82
2	GO:0051225	BP	GO:0051225	spindle assembly	28/5532	80/31145	0.35	1.97049	4.03923	0.000169606	0.00211031	0.00176735	TraesCS5D02G500200/TraesCS2D02G355300/TraesCS2A02G356400/TraesCS2B02G250000/TraesCS6B02G140000/TraesCS5B02G281700/TraesCS6A02G103200/TraesCS6B02G132300/TraesCS4B02G192500/TraesCS7D02G152900/TraesCS5B02G230400/TraesCS5A02G232100/TraesCS7D02G117700/TraesCS2B02G375700/TraesCS5B02G400900/TraesCS6D02G091600/TraesCS5A02G396100/TraesCS6D02G100700/TraesCS2A02G480500/TraesCS4D02G193700/TraesCS2D02G232300/…	28
2	GO:0010440	BP	GO:0010440	stomatal lineage progression	13/5532	26/31145	0.5	2.81499	4.30274	0.000176647	0.00217607	0.00182241	TraesCSU02G054300/TraesCS5A02G108500/TraesCS4A02G192300/TraesCS3D02G529100/TraesCS6B02G105100/TraesCS4B02G123100/TraesCS4D02G121200/TraesCS5B02G114300/TraesCS5D02G147100/TraesCS5B02G144100/TraesCS3A02G523600/TraesCS5D02G121100/TraesCS6A02G078200	13
2	GO:0032876	BP	GO:0032876	negative regulation of DNA endoreduplication	13/5532	26/31145	0.5	2.81499	4.30274	0.000176647	0.00217607	0.00182241	TraesCS6B02G341900/TraesCS1A02G396600/TraesCS7D02G199600/TraesCS6A02G311700/TraesCS6D02G291000/TraesCS1B02G424800/TraesCS1D02G208000/TraesCS1B02G218300/TraesCS7A02G238500/TraesCS7B02G103500/TraesCS1A02G204700/TraesCS6D02G354500/TraesCS1D02G427200	13
2	GO:0031112	BP	GO:0031112	positive regulation of microtubule polymerization or depolymerization	10/5532	17/31145	0.588235	3.31175	4.43085	0.000177532	0.00217607	0.00182241	TraesCS2D02G355300/TraesCS2A02G356400/TraesCS6B02G140000/TraesCS5B02G230400/TraesCS5A02G232100/TraesCS7D02G117700/TraesCS2B02G375700/TraesCS6D02G100700/TraesCS6A02G111800/TraesCS5D02G235900	10
2	GO:0031113	BP	GO:0031113	regulation of microtubule polymerization	10/5532	17/31145	0.588235	3.31175	4.43085	0.000177532	0.00217607	0.00182241	TraesCS2D02G355300/TraesCS2A02G356400/TraesCS6B02G140000/TraesCS5B02G230400/TraesCS5A02G232100/TraesCS7D02G117700/TraesCS2B02G375700/TraesCS6D02G100700/TraesCS6A02G111800/TraesCS5D02G235900	10
2	GO:0000375	BP	GO:0000375	RNA splicing, via transesterification reactions	108/5532	439/31145	0.246014	1.38505	3.77603	0.000178036	0.00217607	0.00182241	TraesCS5A02G168300/TraesCS6B02G135400/TraesCS6A02G096000/TraesCS4D02G287000/TraesCS5A02G554700/TraesCS4D02G041400/TraesCS7B02G323700/TraesCS6A02G411000/TraesCS5A02G298000/TraesCS7B02G292300/TraesCS5B02G543700/TraesCS6D02G095000/TraesCS6A02G303300/TraesCS3A02G196400/TraesCS3B02G566900/TraesCS1D02G145900/TraesCS5D02G172500/TraesCS6A02G219000/TraesCS3D02G438900/TraesCS3A02G389500/TraesCS4A02G185000/…	108
2	GO:0006101	BP	GO:0006101	citrate metabolic process	20/5532	50/31145	0.4	2.25199	4.11754	0.000183646	0.00223673	0.00187322	TraesCS5A02G411200/TraesCS2B02G094300/TraesCS2D02G283300/TraesCS6A02G209600/TraesCS6B02G238500/TraesCS5B02G414900/TraesCS2B02G220000/TraesCS6D02G209200/TraesCS6A02G225900/TraesCS2A02G187300/TraesCS2B02G301400/TraesCS6B02G255800/TraesCS6A02G167300/TraesCS5D02G420100/TraesCS4D02G170200/TraesCS4A02G137100/TraesCS4B02G167200/TraesCS2A02G284400/TraesCS6D02G192900/TraesCS2D02G200600	20
2	GO:0045144	BP	GO:0045144	meiotic sister chromatid segregation	12/5532	23/31145	0.521739	2.93738	4.31959	0.000187309	0.00226539	0.00189722	TraesCS1B02G161100/TraesCS2A02G226000/TraesCS1A02G143700/TraesCS6B02G195800/TraesCS6B02G399000/TraesCS1D02G142500/TraesCS6A02G364300/TraesCS6D02G348000/TraesCS2B02G373200/TraesCS6A02G168100/TraesCS2B02G249400/TraesCS6D02G157200	12
2	GO:0050685	BP	GO:0050685	positive regulation of mRNA processing	12/5532	23/31145	0.521739	2.93738	4.31959	0.000187309	0.00226539	0.00189722	TraesCS4D02G287000/TraesCS1D02G355400/TraesCS1B02G366600/TraesCS4A02G015800/TraesCS2A02G580600/TraesCS1A02G355100/TraesCS4D02G023800/TraesCS4A02G288500/TraesCS2B02G608100/TraesCS2D02G592500/TraesCS4B02G288200/TraesCS4B02G026400	12
2	GO:0051640	BP	GO:0051640	organelle localization	88/5532	345/31145	0.255072	1.43605	3.78503	0.000188503	0.00227188	0.00190266	TraesCS2A02G106600/TraesCS4D02G287000/TraesCS1D02G283300/TraesCS1D02G044700/TraesCS7D02G044300/TraesCS1B02G123200/TraesCS3D02G188400/TraesCS5D02G231200/TraesCS4A02G072800/TraesCS2D02G242400/TraesCS4B02G013400/TraesCS2B02G263000/TraesCS2B02G227800/TraesCS4A02G300400/TraesCS4D02G245500/TraesCS2A02G430300/TraesCS3A02G389100/TraesCS5B02G237000/TraesCS4B02G192500/TraesCS1D02G240100/TraesCS4B02G018700/…	88
2	GO:0006084	BP	GO:0006084	acetyl-CoA metabolic process	18/5532	43/31145	0.418605	2.35673	4.13744	0.000193561	0.00232474	0.00194693	TraesCS4A02G082100/TraesCS5A02G442800/TraesCS3B02G585400/TraesCS7A02G409800/TraesCS7B02G167300/TraesCS4B02G221900/TraesCS1A02G099500/TraesCS1B02G124900/TraesCS7A02G269100/TraesCS4D02G222300/TraesCS1D02G107400/TraesCS4D02G142600/TraesCS3A02G517800/TraesCS5D02G450200/TraesCS4B02G144000/TraesCS3A02G193900/TraesCS7D02G269600/TraesCS5B02G447300	18
2	GO:0030422	BP	GO:0030422	siRNA processing	41/5532	134/31145	0.30597	1.7226	3.89576	0.000199748	0.00238613	0.00199834	TraesCS2A02G414800/TraesCS5D02G086900/TraesCS3B02G341700/TraesCS5B02G148000/TraesCS7B02G323700/TraesCS3D02G366200/TraesCS7D02G003300/TraesCS3D02G489400/TraesCS7D02G416100/TraesCS6A02G123800/TraesCS1D02G108700/TraesCS5A02G195000/TraesCS3B02G543300/TraesCS2B02G436800/TraesCS2B02G434000/TraesCS1B02G123600/TraesCS5D02G198200/TraesCS7D02G502800/TraesCS1B02G337800/TraesCS2D02G415100/TraesCS5B02G079900/…	41
2	GO:1905269	BP	GO:1905269	positive regulation of chromatin organization	25/5532	69/31145	0.362319	2.03984	4.01863	0.000200052	0.00238613	0.00199834	TraesCS5B02G513900/TraesCS7D02G069700/TraesCS7A02G433000/TraesCS1B02G155600/TraesCS1A02G234100/TraesCS3D02G144300/TraesCS1A02G137000/TraesCS7A02G074600/TraesCS5A02G096000/TraesCS5D02G400100/TraesCS1D02G091100/TraesCS4B02G053600/TraesCS1D02G237900/TraesCS1B02G343100/TraesCS1A02G109400/TraesCS2A02G384900/TraesCS2D02G381600/TraesCS5B02G395200/TraesCS4D02G053600/TraesCS4A02G372200/TraesCS2B02G401900/…	25
2	GO:0000377	BP	GO:0000377	RNA splicing, via transesterification reactions with bulged adenosine as nucleophile	106/5532	431/31145	0.24594	1.38463	3.73693	0.000205509	0.0024428	0.0020458	TraesCS5A02G168300/TraesCS6B02G135400/TraesCS6A02G096000/TraesCS4D02G287000/TraesCS5A02G554700/TraesCS7B02G323700/TraesCS6A02G411000/TraesCS5A02G298000/TraesCS7B02G292300/TraesCS5B02G543700/TraesCS6D02G095000/TraesCS6A02G303300/TraesCS3A02G196400/TraesCS3B02G566900/TraesCS1D02G145900/TraesCS5D02G172500/TraesCS6A02G219000/TraesCS3D02G438900/TraesCS3A02G389500/TraesCS4A02G185000/TraesCS6B02G332800/…	106
2	GO:0035196	BP	GO:0035196	miRNA processing	30/5532	89/31145	0.337079	1.89774	3.9416	0.00021764	0.00257814	0.00215914	TraesCS5B02G206200/TraesCS3B02G341700/TraesCS4A02G378400/TraesCS5B02G148000/TraesCS7B02G323700/TraesCS6A02G405100/TraesCS6A02G034200/TraesCS5D02G331700/TraesCS7D02G341400/TraesCS7D02G416100/TraesCS3A02G422800/TraesCS6B02G449300/TraesCS6B02G066700/TraesCS7A02G333800/TraesCS7B02G245400/TraesCS5B02G148100/TraesCS5A02G325600/TraesCS7A02G423200/TraesCS6D02G203100/TraesCS3A02G334800/TraesCS7D02G447100/…	30
2	GO:0000731	BP	GO:0000731	DNA synthesis involved in DNA repair	15/5532	33/31145	0.454545	2.55908	4.16446	0.000219918	0.00259623	0.00217429	TraesCS3A02G118400/TraesCS4D02G034500/TraesCS4B02G037200/TraesCS1B02G156600/TraesCS6A02G092000/TraesCS2D02G102800/TraesCS2A02G103300/TraesCS2B02G419300/TraesCS4A02G276500/TraesCS3D02G120300/TraesCS7B02G289500/TraesCS2B02G120600/TraesCS1D02G139000/TraesCS2A02G401300/TraesCS1A02G130700	15
2	GO:0016485	BP	GO:0016485	protein processing	36/5532	114/31145	0.315789	1.77789	3.86695	0.000239969	0.00280444	0.00234866	TraesCS5B02G092400/TraesCS1A02G226900/TraesCS3B02G126300/TraesCS4B02G042600/TraesCS2A02G314500/TraesCS6D02G292700/TraesCS4D02G108900/TraesCS4A02G271400/TraesCS2B02G404000/TraesCS3D02G039200/TraesCS1D02G228400/TraesCS6A02G299300/TraesCS6A02G258300/TraesCS3D02G348600/TraesCS4B02G248700/TraesCS1D02G314300/TraesCS6D02G239500/TraesCS1D02G178500/TraesCS3D02G043600/TraesCS2D02G312700/TraesCS4D02G248100/…	36
2	GO:0006311	BP	GO:0006311	meiotic gene conversion	8/5532	12/31145	0.666667	3.75331	4.43337	0.000246473	0.00280444	0.00234866	TraesCS6A02G321200/TraesCS3D02G396500/TraesCS3B02G287700/TraesCS5B02G227100/TraesCS6B02G351900/TraesCS3A02G401700/TraesCS6D02G300900/TraesCS3B02G434600	8
2	GO:0006528	BP	GO:0006528	asparagine metabolic process	8/5532	12/31145	0.666667	3.75331	4.43337	0.000246473	0.00280444	0.00234866	TraesCS4A02G109900/TraesCS5B02G084600/TraesCS1D02G390500/TraesCS4D02G195100/TraesCS5D02G090800/TraesCS1B02G408200/TraesCS1A02G382800/TraesCS4B02G194400	8
2	GO:0006529	BP	GO:0006529	asparagine biosynthetic process	8/5532	12/31145	0.666667	3.75331	4.43337	0.000246473	0.00280444	0.00234866	TraesCS4A02G109900/TraesCS5B02G084600/TraesCS1D02G390500/TraesCS4D02G195100/TraesCS5D02G090800/TraesCS1B02G408200/TraesCS1A02G382800/TraesCS4B02G194400	8
2	GO:0031000	BP	GO:0031000	response to caffeine	8/5532	12/31145	0.666667	3.75331	4.43337	0.000246473	0.00280444	0.00234866	TraesCS1A02G284000/TraesCS1D02G125400/TraesCS1B02G147800/TraesCS1D02G283100/TraesCS1A02G129300/TraesCS3A02G153700/TraesCS3B02G180300/TraesCS1B02G293300	8
2	GO:0034517	BP	GO:0034517	ribophagy	8/5532	12/31145	0.666667	3.75331	4.43337	0.000246473	0.00280444	0.00234866	TraesCS2A02G278000/TraesCS2D02G277000/TraesCS3D02G392700/TraesCS3B02G431000/TraesCS2A02G176100/TraesCS2B02G295400/TraesCS3A02G398600/TraesCS2B02G202200	8
2	GO:0043279	BP	GO:0043279	response to alkaloid	8/5532	12/31145	0.666667	3.75331	4.43337	0.000246473	0.00280444	0.00234866	TraesCS1A02G284000/TraesCS1D02G125400/TraesCS1B02G147800/TraesCS1D02G283100/TraesCS1A02G129300/TraesCS3A02G153700/TraesCS3B02G180300/TraesCS1B02G293300	8
2	GO:0071312	BP	GO:0071312	cellular response to alkaloid	8/5532	12/31145	0.666667	3.75331	4.43337	0.000246473	0.00280444	0.00234866	TraesCS1A02G284000/TraesCS1D02G125400/TraesCS1B02G147800/TraesCS1D02G283100/TraesCS1A02G129300/TraesCS3A02G153700/TraesCS3B02G180300/TraesCS1B02G293300	8
2	GO:0071313	BP	GO:0071313	cellular response to caffeine	8/5532	12/31145	0.666667	3.75331	4.43337	0.000246473	0.00280444	0.00234866	TraesCS1A02G284000/TraesCS1D02G125400/TraesCS1B02G147800/TraesCS1D02G283100/TraesCS1A02G129300/TraesCS3A02G153700/TraesCS3B02G180300/TraesCS1B02G293300	8
2	GO:0071415	BP	GO:0071415	cellular response to purine-containing compound	8/5532	12/31145	0.666667	3.75331	4.43337	0.000246473	0.00280444	0.00234866	TraesCS1A02G284000/TraesCS1D02G125400/TraesCS1B02G147800/TraesCS1D02G283100/TraesCS1A02G129300/TraesCS3A02G153700/TraesCS3B02G180300/TraesCS1B02G293300	8
2	GO:1901181	BP	GO:1901181	negative regulation of cellular response to caffeine	8/5532	12/31145	0.666667	3.75331	4.43337	0.000246473	0.00280444	0.00234866	TraesCS1A02G284000/TraesCS1D02G125400/TraesCS1B02G147800/TraesCS1D02G283100/TraesCS1A02G129300/TraesCS3A02G153700/TraesCS3B02G180300/TraesCS1B02G293300	8
2	GO:0000466	BP	GO:0000466	maturation of 5.8S rRNA from tricistronic rRNA transcript (SSU-rRNA, 5.8S rRNA, LSU-rRNA)	24/5532	66/31145	0.363636	2.04726	3.95815	0.000249783	0.00283279	0.0023724	TraesCS1D02G068300/TraesCS2D02G115900/TraesCS1A02G067300/TraesCS7A02G457300/TraesCS7D02G334800/TraesCS1B02G085800/TraesCS2D02G175700/TraesCS6D02G130400/TraesCS4A02G006000/TraesCS7A02G344700/TraesCS4B02G299100/TraesCS3B02G130200/TraesCS2D02G127600/TraesCS1D02G386400/TraesCS6B02G169200/TraesCS1B02G400900/TraesCS4D02G298000/TraesCS2A02G115100/TraesCS6A02G141100/TraesCS2B02G194400/TraesCS3D02G115500/…	24
2	GO:0033865	BP	GO:0033865	nucleoside bisphosphate metabolic process	31/5532	94/31145	0.329787	1.85669	3.86589	0.000268773	0.00301846	0.0025279	TraesCS6B02G227200/TraesCS4A02G082100/TraesCS5A02G442800/TraesCS3B02G585400/TraesCS7A02G521200/TraesCS2B02G220000/TraesCS6D02G209200/TraesCS7D02G163900/TraesCS6A02G225900/TraesCS7A02G409800/TraesCS2A02G187300/TraesCS7B02G167300/TraesCS4B02G221900/TraesCS1A02G099500/TraesCS1B02G124900/TraesCS6B02G255800/TraesCS7A02G269100/TraesCS4D02G222300/TraesCS1D02G107400/TraesCS2A02G272900/TraesCS4D02G142600/…	31
2	GO:0033875	BP	GO:0033875	ribonucleoside bisphosphate metabolic process	31/5532	94/31145	0.329787	1.85669	3.86589	0.000268773	0.00301846	0.0025279	TraesCS6B02G227200/TraesCS4A02G082100/TraesCS5A02G442800/TraesCS3B02G585400/TraesCS7A02G521200/TraesCS2B02G220000/TraesCS6D02G209200/TraesCS7D02G163900/TraesCS6A02G225900/TraesCS7A02G409800/TraesCS2A02G187300/TraesCS7B02G167300/TraesCS4B02G221900/TraesCS1A02G099500/TraesCS1B02G124900/TraesCS6B02G255800/TraesCS7A02G269100/TraesCS4D02G222300/TraesCS1D02G107400/TraesCS2A02G272900/TraesCS4D02G142600/…	31
2	GO:0034032	BP	GO:0034032	purine nucleoside bisphosphate metabolic process	31/5532	94/31145	0.329787	1.85669	3.86589	0.000268773	0.00301846	0.0025279	TraesCS6B02G227200/TraesCS4A02G082100/TraesCS5A02G442800/TraesCS3B02G585400/TraesCS7A02G521200/TraesCS2B02G220000/TraesCS6D02G209200/TraesCS7D02G163900/TraesCS6A02G225900/TraesCS7A02G409800/TraesCS2A02G187300/TraesCS7B02G167300/TraesCS4B02G221900/TraesCS1A02G099500/TraesCS1B02G124900/TraesCS6B02G255800/TraesCS7A02G269100/TraesCS4D02G222300/TraesCS1D02G107400/TraesCS2A02G272900/TraesCS4D02G142600/…	31
2	GO:0042148	BP	GO:0042148	DNA strand invasion	13/5532	27/31145	0.481481	2.71073	4.1329	0.000285422	0.00319506	0.0026758	TraesCS3D02G479500/TraesCS5A02G133000/TraesCS3A02G484100/TraesCS5B02G131900/TraesCS2D02G214900/TraesCS2D02G102800/TraesCS5D02G141200/TraesCS2A02G103300/TraesCS2B02G120600/TraesCS1A02G058500/TraesCS3B02G530900/TraesCS2B02G234700/TraesCS1B02G075900	13
2	GO:0008283	BP	GO:0008283	cell population proliferation	118/5532	493/31145	0.239351	1.34754	3.61489	0.000299907	0.00334638	0.00280252	TraesCS1A02G284000/TraesCS3D02G362200/TraesCS1D02G125400/TraesCS3B02G486000/TraesCS3A02G187800/TraesCS1B02G479100/TraesCS1A02G104700/TraesCS4D02G067100/TraesCS3B02G401100/TraesCS1B02G147800/TraesCS5A02G036600/TraesCS4B02G153100/TraesCS5D02G262100/TraesCS5B02G281700/TraesCS2A02G203700/TraesCS5A02G390000/TraesCS7B02G055600/TraesCS6A02G405100/TraesCS3B02G391200/TraesCS2D02G412900/TraesCSU02G054300/T…	118
2	GO:0043934	BP	GO:0043934	sporulation	43/5532	145/31145	0.296552	1.66958	3.7558	0.000303818	0.00337913	0.00282995	TraesCS3B02G458900/TraesCS4B02G363400/TraesCS2A02G436400/TraesCS3D02G418600/TraesCS2D02G297600/TraesCS5A02G531600/TraesCS2B02G456800/TraesCS2D02G360600/TraesCS1D02G119800/TraesCS3A02G157000/TraesCS2B02G333500/TraesCS3A02G423400/TraesCS7A02G146200/TraesCS5B02G415800/TraesCS2D02G433500/TraesCS7D02G147700/TraesCS4D02G356800/TraesCS2A02G315000/TraesCS2D02G034200/TraesCS1A02G118900/TraesCS2D02G313300/…	43
2	GO:0046931	BP	GO:0046931	pore complex assembly	9/5532	15/31145	0.6	3.37798	4.28117	0.000310261	0.00342873	0.00287149	TraesCS4D02G287000/TraesCS4A02G141000/TraesCS4B02G153500/TraesCS1B02G065700/TraesCS4A02G015800/TraesCS1A02G049300/TraesCS4B02G288200/TraesCS1D02G051300/TraesCS4D02G154300	9
2	GO:0051292	BP	GO:0051292	nuclear pore complex assembly	9/5532	15/31145	0.6	3.37798	4.28117	0.000310261	0.00342873	0.00287149	TraesCS4D02G287000/TraesCS4A02G141000/TraesCS4B02G153500/TraesCS1B02G065700/TraesCS4A02G015800/TraesCS1A02G049300/TraesCS4B02G288200/TraesCS1D02G051300/TraesCS4D02G154300	9
2	GO:0001764	BP	GO:0001764	neuron migration	10/5532	18/31145	0.555556	3.12776	4.19651	0.000335811	0.00369927	0.00309806	TraesCS2A02G436400/TraesCS2D02G257400/TraesCS2B02G456800/TraesCS2D02G360600/TraesCS2A02G266700/TraesCS2D02G433500/TraesCS3A02G178900/TraesCS3D02G182400/TraesCS3B02G206600/TraesCS2B02G275700	10
2	GO:0031109	BP	GO:0031109	microtubule polymerization or depolymerization	27/5532	79/31145	0.341772	1.92417	3.82225	0.000341905	0.00375444	0.00314427	TraesCS5D02G500200/TraesCS3D02G333400/TraesCS2D02G355300/TraesCS2A02G356400/TraesCS1B02G123200/TraesCS6B02G140000/TraesCS1B02G400200/TraesCS3A02G264600/TraesCS3B02G246600/TraesCS5B02G230400/TraesCS3A02G339900/TraesCS3A02G214700/TraesCS5A02G232100/TraesCS7D02G117700/TraesCS2B02G375700/TraesCS6D02G372700/TraesCS1A02G378900/TraesCS6D02G100700/TraesCS6D02G206600/TraesCS6B02G253200/TraesCS3B02G371500/…	27
2	GO:0008608	BP	GO:0008608	attachment of spindle microtubules to kinetochore	22/5532	60/31145	0.366667	2.06432	3.83505	0.000389441	0.0042629	0.00357009	TraesCS1B02G123200/TraesCS5D02G231200/TraesCS4D02G245500/TraesCS3A02G389100/TraesCS2D02G193800/TraesCS4A02G058600/TraesCS5B02G222600/TraesCS4B02G246100/TraesCS2A02G194000/TraesCS7D02G117700/TraesCS2B02G212800/TraesCS3D02G089500/TraesCS5A02G487800/TraesCS4D02G158800/TraesCS6B02G145100/TraesCS5D02G502700/TraesCS6B02G126900/TraesCS5A02G223700/TraesCS3D02G380600/TraesCS3B02G252200/TraesCS1A02G230600/…	22
2	GO:0009934	BP	GO:0009934	regulation of meristem structural organization	16/5532	38/31145	0.421053	2.37051	3.92866	0.000401293	0.00430091	0.00360193	TraesCS7A02G529900/TraesCS7D02G517800/TraesCS3B02G312700/TraesCS7B02G142600/TraesCS7D02G247700/TraesCS6A02G343500/TraesCS7A02G248700/TraesCS3D02G278800/TraesCS6B02G375500/TraesCS7B02G446900/TraesCS2A02G384900/TraesCS2D02G381600/TraesCS2B02G401900/TraesCS3A02G278500/TraesCS4A02G032500/TraesCS6D02G324300	16
2	GO:0010387	BP	GO:0010387	COP9 signalosome assembly	7/5532	10/31145	0.7	3.94098	4.32281	0.000402861	0.00430091	0.00360193	TraesCS2A02G228300/TraesCS2D02G300400/TraesCS2A02G504600/TraesCS7B02G136800/TraesCS2D02G505300/TraesCS7A02G241300/TraesCS7D02G240300	7
2	GO:0042439	BP	GO:0042439	ethanolamine-containing compound metabolic process	7/5532	10/31145	0.7	3.94098	4.32281	0.000402861	0.00430091	0.00360193	TraesCS2B02G053700/TraesCS2A02G041300/TraesCS2D02G039600/TraesCS2A02G041400/TraesCS2D02G039900/TraesCS2D02G039700/TraesCS2B02G053800	7
2	GO:0043247	BP	GO:0043247	telomere maintenance in response to DNA damage	7/5532	10/31145	0.7	3.94098	4.32281	0.000402861	0.00430091	0.00360193	TraesCS5D02G219400/TraesCS5B02G211100/TraesCS2D02G287600/TraesCS7A02G543400/TraesCS7B02G465500/TraesCS7D02G529300/TraesCS5A02G212600	7
2	GO:0070291	BP	GO:0070291	N-acylethanolamine metabolic process	7/5532	10/31145	0.7	3.94098	4.32281	0.000402861	0.00430091	0.00360193	TraesCS2B02G053700/TraesCS2A02G041300/TraesCS2D02G039600/TraesCS2A02G041400/TraesCS2D02G039900/TraesCS2D02G039700/TraesCS2B02G053800	7
2	GO:1902292	BP	GO:1902292	cell cycle DNA replication initiation	7/5532	10/31145	0.7	3.94098	4.32281	0.000402861	0.00430091	0.00360193	TraesCS5A02G142600/TraesCS4D02G123200/TraesCS5B02G141300/TraesCS1B02G411000/TraesCS5D02G149500/TraesCS4A02G189900/TraesCS4B02G129200	7
2	GO:1902315	BP	GO:1902315	nuclear cell cycle DNA replication initiation	7/5532	10/31145	0.7	3.94098	4.32281	0.000402861	0.00430091	0.00360193	TraesCS5A02G142600/TraesCS4D02G123200/TraesCS5B02G141300/TraesCS1B02G411000/TraesCS5D02G149500/TraesCS4A02G189900/TraesCS4B02G129200	7
2	GO:1902975	BP	GO:1902975	mitotic DNA replication initiation	7/5532	10/31145	0.7	3.94098	4.32281	0.000402861	0.00430091	0.00360193	TraesCS5A02G142600/TraesCS4D02G123200/TraesCS5B02G141300/TraesCS1B02G411000/TraesCS5D02G149500/TraesCS4A02G189900/TraesCS4B02G129200	7
2	GO:0046785	BP	GO:0046785	microtubule polymerization	23/5532	64/31145	0.359375	2.02327	3.8083	0.000405794	0.0043189	0.00361699	TraesCS5D02G500200/TraesCS3D02G333400/TraesCS2D02G355300/TraesCS2A02G356400/TraesCS6B02G140000/TraesCS1B02G400200/TraesCS3A02G264600/TraesCS5B02G230400/TraesCS3A02G339900/TraesCS5A02G232100/TraesCS7D02G117700/TraesCS2B02G375700/TraesCS6D02G372700/TraesCS1A02G378900/TraesCS6D02G100700/TraesCS6D02G206600/TraesCS6B02G253200/TraesCS3B02G371500/TraesCS3B02G297900/TraesCS3D02G264700/TraesCS6A02G111800/…	23
2	GO:0080038	BP	GO:0080038	positive regulation of cytokinin-activated signaling pathway	24/5532	68/31145	0.352941	1.98705	3.78679	0.000417568	0.00443058	0.00371052	TraesCSU02G059900/TraesCSU02G059800/TraesCSU02G060100/TraesCS4B02G011100/TraesCSU02G197100/TraesCS1A02G396600/TraesCSU02G214800/TraesCSU02G060200/TraesCS4B02G011600/TraesCS2D02G323600/TraesCS4A02G302200/TraesCSU02G060000/TraesCS2A02G339500/TraesCS1B02G061400/TraesCS1B02G424800/TraesCS4D02G010000/TraesCS4B02G011700/TraesCS4B02G011000/TraesCS4A02G022400/TraesCS4D02G009900/TraesCS4B02G010900/TraesCS…	24
2	GO:0006547	BP	GO:0006547	L-histidine metabolic process	13/5532	28/31145	0.464286	2.61392	3.97063	0.00044649	0.00461018	0.00386093	TraesCS6B02G302500/TraesCS2B02G481000/TraesCS2D02G459900/TraesCS3D02G192500/TraesCS2B02G308600/TraesCS4B02G219800/TraesCS2D02G290100/TraesCS6A02G275000/TraesCS3B02G218200/TraesCS3A02G189000/TraesCS4D02G220200/TraesCS2A02G292100/TraesCS6D02G255300	13
2	GO:0031110	BP	GO:0031110	regulation of microtubule polymerization or depolymerization	13/5532	28/31145	0.464286	2.61392	3.97063	0.00044649	0.00461018	0.00386093	TraesCS2D02G355300/TraesCS2A02G356400/TraesCS6B02G140000/TraesCS5B02G230400/TraesCS5A02G232100/TraesCS7D02G117700/TraesCS2B02G375700/TraesCS6D02G372700/TraesCS6D02G100700/TraesCS6D02G206600/TraesCS6B02G253200/TraesCS6A02G111800/TraesCS5D02G235900	13
2	GO:0042371	BP	GO:0042371	vitamin K biosynthetic process	13/5532	28/31145	0.464286	2.61392	3.97063	0.00044649	0.00461018	0.00386093	TraesCS2A02G365400/TraesCS2A02G362800/TraesCS3B02G448200/TraesCS5B02G189000/TraesCS7A02G310100/TraesCS6A02G207500/TraesCS7B02G210000/TraesCS5A02G193700/TraesCS5A02G193800/TraesCS4B02G235200/TraesCS6D02G188900/TraesCS5D02G196100/TraesCS5D02G196200	13
2	GO:0042372	BP	GO:0042372	phylloquinone biosynthetic process	13/5532	28/31145	0.464286	2.61392	3.97063	0.00044649	0.00461018	0.00386093	TraesCS2A02G365400/TraesCS2A02G362800/TraesCS3B02G448200/TraesCS5B02G189000/TraesCS7A02G310100/TraesCS6A02G207500/TraesCS7B02G210000/TraesCS5A02G193700/TraesCS5A02G193800/TraesCS4B02G235200/TraesCS6D02G188900/TraesCS5D02G196100/TraesCS5D02G196200	13
2	GO:0042373	BP	GO:0042373	vitamin K metabolic process	13/5532	28/31145	0.464286	2.61392	3.97063	0.00044649	0.00461018	0.00386093	TraesCS2A02G365400/TraesCS2A02G362800/TraesCS3B02G448200/TraesCS5B02G189000/TraesCS7A02G310100/TraesCS6A02G207500/TraesCS7B02G210000/TraesCS5A02G193700/TraesCS5A02G193800/TraesCS4B02G235200/TraesCS6D02G188900/TraesCS5D02G196100/TraesCS5D02G196200	13
2	GO:0042374	BP	GO:0042374	phylloquinone metabolic process	13/5532	28/31145	0.464286	2.61392	3.97063	0.00044649	0.00461018	0.00386093	TraesCS2A02G365400/TraesCS2A02G362800/TraesCS3B02G448200/TraesCS5B02G189000/TraesCS7A02G310100/TraesCS6A02G207500/TraesCS7B02G210000/TraesCS5A02G193700/TraesCS5A02G193800/TraesCS4B02G235200/TraesCS6D02G188900/TraesCS5D02G196100/TraesCS5D02G196200	13
2	GO:0051382	BP	GO:0051382	kinetochore assembly	13/5532	28/31145	0.464286	2.61392	3.97063	0.00044649	0.00461018	0.00386093	TraesCS5D02G231200/TraesCS5B02G281700/TraesCS6A02G227100/TraesCS7D02G506400/TraesCS5B02G222600/TraesCS6B02G254600/TraesCS4D02G158800/TraesCS5A02G223700/TraesCS3B02G252200/TraesCS6D02G207900/TraesCS1A02G230600/TraesCS7B02G432500/TraesCS3A02G223100	13
2	GO:0052803	BP	GO:0052803	imidazole-containing compound metabolic process	13/5532	28/31145	0.464286	2.61392	3.97063	0.00044649	0.00461018	0.00386093	TraesCS6B02G302500/TraesCS2B02G481000/TraesCS2D02G459900/TraesCS3D02G192500/TraesCS2B02G308600/TraesCS4B02G219800/TraesCS2D02G290100/TraesCS6A02G275000/TraesCS3B02G218200/TraesCS3A02G189000/TraesCS4D02G220200/TraesCS2A02G292100/TraesCS6D02G255300	13
2	GO:1900368	BP	GO:1900368	regulation of post-transcriptional gene silencing by regulatory ncRNA	13/5532	28/31145	0.464286	2.61392	3.97063	0.00044649	0.00461018	0.00386093	TraesCS2B02G166300/TraesCS5D02G399200/TraesCS6A02G034200/TraesCS2D02G144800/TraesCS7A02G434500/TraesCS5B02G394400/TraesCS3D02G356000/TraesCS5A02G389200/TraesCS2A02G141300/TraesCS6A02G067000/TraesCS6B02G090200/TraesCS3B02G394800/TraesCSU02G117200	13
2	GO:0006997	BP	GO:0006997	nucleus organization	47/5532	165/31145	0.284848	1.60369	3.61337	0.000452658	0.00465995	0.00390261	TraesCS5B02G513900/TraesCS4D02G287000/TraesCS7A02G329300/TraesCS3B02G552000/TraesCS3D02G188400/TraesCS4A02G141000/TraesCS2A02G459000/TraesCS5A02G257000/TraesCS3D02G379800/TraesCS4B02G153500/TraesCS4D02G240200/TraesCS1B02G065700/TraesCS2A02G575400/TraesCS2D02G586100/TraesCS6A02G175000/TraesCS4B02G240400/TraesCS5A02G357400/TraesCS7A02G434500/TraesCS1B02G415900/TraesCS4A02G015800/TraesCS2D02G245100/…	47
2	GO:0000447	BP	GO:0000447	endonucleolytic cleavage in ITS1 to separate SSU-rRNA from 5.8S rRNA and LSU-rRNA from tricistronic rRNA transcript (SSU-rRNA, 5.8S rRNA, LSU-rRNA)	15/5532	35/31145	0.428571	2.41284	3.88666	0.000482087	0.00494819	0.004144	TraesCS2D02G115900/TraesCS7D02G334800/TraesCS2D02G175700/TraesCS4A02G006000/TraesCS7A02G344700/TraesCS4B02G299100/TraesCS2D02G127600/TraesCS1D02G386400/TraesCS1B02G400900/TraesCS4D02G298000/TraesCS2A02G115100/TraesCS2B02G194400/TraesCS2A02G168300/TraesCS7B02G238400/TraesCS2A02G425700	15
2	GO:0019646	BP	GO:0019646	aerobic electron transport chain	21/5532	57/31145	0.368421	2.0742	3.77246	0.000486262	0.00497627	0.00416753	TraesCS5A02G411200/TraesCS1D02G329000/TraesCS4B02G150100/TraesCS7D02G086000/TraesCS7B02G188700/TraesCS7D02G311200/TraesCS7A02G278100/TraesCS5B02G414900/TraesCS7B02G175500/TraesCS4B02G248700/TraesCS7A02G314000/TraesCS4D02G248100/TraesCS4A02G390700/TraesCS7A02G090900/TraesCS7D02G173900/TraesCS5D02G420100/TraesCS1A02G326900/TraesCS4A02G056200/TraesCS1B02G340300/TraesCS7D02G277900/TraesCS7D02G294100	21
2	GO:0090627	BP	GO:0090627	plant epidermal cell differentiation	100/5532	412/31145	0.242718	1.3665	3.48029	0.000497773	0.00507905	0.0042536	TraesCS1A02G099400/TraesCS7B02G104500/TraesCS6A02G196600/TraesCS3D02G121400/TraesCS7D02G548300/TraesCS4D02G228800/TraesCS6B02G136600/TraesCS3D02G121300/TraesCS5A02G397100/TraesCSU02G054300/TraesCS5B02G158500/TraesCS5A02G108500/TraesCS7A02G494200/TraesCS1A02G020700/TraesCS7A02G561500/TraesCS1B02G411700/TraesCS6A02G108000/TraesCS4A02G192300/TraesCS4B02G227200/TraesCS3D02G529100/TraesCS6B02G105100/T…	100
2	GO:0051493	BP	GO:0051493	regulation of cytoskeleton organization	65/5532	247/31145	0.263158	1.48157	3.53136	0.000500344	0.00509026	0.00426299	TraesCS3D02G031900/TraesCS5A02G472100/TraesCS2D02G355300/TraesCS2D02G043600/TraesCS2A02G356400/TraesCS2B02G250000/TraesCS3D02G250900/TraesCS2A02G202900/TraesCS7A02G362000/TraesCS6B02G140000/TraesCS5B02G281700/TraesCS5D02G176100/TraesCS7D02G183600/TraesCS5A02G171300/TraesCS3D02G150600/TraesCS7A02G519400/TraesCS2D02G204600/TraesCS5A02G252200/TraesCS2D02G212800/TraesCS7A02G268900/TraesCS1B02G301500/…	65
2	GO:0000154	BP	GO:0000154	rRNA modification	30/5532	93/31145	0.322581	1.81612	3.6631	0.000511083	0.00516911	0.00432902	TraesCS4D02G264300/TraesCS1A02G136800/TraesCS4B02G059600/TraesCS2D02G157000/TraesCS2A02G151800/TraesCS3D02G276500/TraesCS7D02G334800/TraesCS6A02G286600/TraesCS4D02G059400/TraesCS5B02G251800/TraesCS4B02G264300/TraesCS4D02G268600/TraesCS1B02G379200/TraesCS4A02G043600/TraesCS7A02G344700/TraesCS6D02G267300/TraesCS6B02G315600/TraesCS2D02G156900/TraesCS2B02G177000/TraesCS3B02G310400/TraesCS5A02G253000/…	30
2	GO:0080036	BP	GO:0080036	regulation of cytokinin-activated signaling pathway	30/5532	93/31145	0.322581	1.81612	3.6631	0.000511083	0.00516911	0.00432902	TraesCSU02G059900/TraesCSU02G059800/TraesCSU02G060100/TraesCS7A02G291600/TraesCS4B02G011100/TraesCSU02G197100/TraesCS7D02G284400/TraesCS1A02G396600/TraesCSU02G214800/TraesCSU02G060200/TraesCS4B02G011600/TraesCS2D02G323600/TraesCS4A02G302200/TraesCSU02G060000/TraesCS2A02G339500/TraesCS1B02G061400/TraesCS1B02G424800/TraesCS4D02G010000/TraesCS4B02G011700/TraesCS4B02G011000/TraesCS4A02G022400/TraesCS…	30
2	GO:0045839	BP	GO:0045839	negative regulation of mitotic nuclear division	24/5532	69/31145	0.347826	1.95825	3.7033	0.000533577	0.00537486	0.00450134	TraesCS2A02G226000/TraesCS6D02G289000/TraesCS4D02G245500/TraesCS3A02G389100/TraesCS4A02G185000/TraesCS2D02G193800/TraesCS4A02G058600/TraesCS2B02G363300/TraesCS4B02G246100/TraesCS6B02G195800/TraesCS2A02G194000/TraesCS7D02G117700/TraesCS2B02G212800/TraesCSU02G198800/TraesCS2D02G343300/TraesCS2A02G320000/TraesCS5B02G401600/TraesCS6A02G168100/TraesCS7A02G387400/TraesCS3D02G380600/TraesCS5A02G396600/T…	24
2	GO:0006541	BP	GO:0006541	glutamine metabolic process	8/5532	13/31145	0.615385	3.4646	4.13059	0.00054075	0.00537486	0.00450134	TraesCS3B02G299800/TraesCS7D02G283000/TraesCS7A02G285000/TraesCS5B02G105700/TraesCS5D02G113100/TraesCS7B02G199700/TraesCS5A02G100600/TraesCS3D02G266400	8
2	GO:0019676	BP	GO:0019676	ammonia assimilation cycle	8/5532	13/31145	0.615385	3.4646	4.13059	0.00054075	0.00537486	0.00450134	TraesCS3B02G299800/TraesCS7D02G283000/TraesCS7A02G285000/TraesCS5B02G105700/TraesCS5D02G113100/TraesCS7B02G199700/TraesCS5A02G100600/TraesCS3D02G266400	8
2	GO:1900264	BP	GO:1900264	positive regulation of DNA-directed DNA polymerase activity	8/5532	13/31145	0.615385	3.4646	4.13059	0.00054075	0.00537486	0.00450134	TraesCS5A02G429500/TraesCS6A02G322400/TraesCS2B02G419300/TraesCS5D02G128600/TraesCS5D02G437600/TraesCS6B02G353100/TraesCS2A02G401300/TraesCS5B02G431500	8
2	GO:2001024	BP	GO:2001024	negative regulation of response to drug	8/5532	13/31145	0.615385	3.4646	4.13059	0.00054075	0.00537486	0.00450134	TraesCS1A02G284000/TraesCS1D02G125400/TraesCS1B02G147800/TraesCS1D02G283100/TraesCS1A02G129300/TraesCS3A02G153700/TraesCS3B02G180300/TraesCS1B02G293300	8
2	GO:2001039	BP	GO:2001039	negative regulation of cellular response to drug	8/5532	13/31145	0.615385	3.4646	4.13059	0.00054075	0.00537486	0.00450134	TraesCS1A02G284000/TraesCS1D02G125400/TraesCS1B02G147800/TraesCS1D02G283100/TraesCS1A02G129300/TraesCS3A02G153700/TraesCS3B02G180300/TraesCS1B02G293300	8
2	GO:0006297	BP	GO:0006297	nucleotide-excision repair, DNA gap filling	11/5532	22/31145	0.5	2.81499	3.95769	0.000560423	0.00553858	0.00463845	TraesCS1B02G156600/TraesCS6A02G092000/TraesCS2B02G419300/TraesCS7B02G289500/TraesCS1D02G139000/TraesCS2A02G401300/TraesCS3A02G138100/TraesCS1B02G417700/TraesCS4A02G220100/TraesCS4D02G094700/TraesCS1A02G130700	11
2	GO:1902653	BP	GO:1902653	secondary alcohol biosynthetic process	11/5532	22/31145	0.5	2.81499	3.95769	0.000560423	0.00553858	0.00463845	TraesCS4A02G082100/TraesCS5A02G442800/TraesCS3B02G585400/TraesCS4B02G221900/TraesCS4D02G222300/TraesCS2B02G376400/TraesCS3A02G517800/TraesCS5D02G450200/TraesCS5B02G447300/TraesCS2D02G356000/TraesCS2A02G357200	11
2	GO:0000479	BP	GO:0000479	endonucleolytic cleavage of tricistronic rRNA transcript (SSU-rRNA, 5.8S rRNA, LSU-rRNA)	19/5532	50/31145	0.38	2.13939	3.74723	0.000569427	0.00561153	0.00469954	TraesCS2D02G115900/TraesCS7D02G334800/TraesCS2D02G175700/TraesCS4A02G006000/TraesCS7A02G344700/TraesCS4B02G299100/TraesCS3B02G130200/TraesCS2D02G127600/TraesCS1D02G386400/TraesCS2B02G022400/TraesCS1B02G400900/TraesCS4D02G298000/TraesCS4D02G173200/TraesCS2A02G115100/TraesCS2B02G194400/TraesCS3D02G115500/TraesCS2A02G168300/TraesCS7B02G238400/TraesCS2A02G425700	19
2	GO:0006301	BP	GO:0006301	postreplication repair	14/5532	32/31145	0.4375	2.46311	3.8484	0.000574749	0.00564612	0.00472851	TraesCS3A02G118400/TraesCS4D02G034500/TraesCS4B02G037200/TraesCS6A02G092000/TraesCS3B02G112900/TraesCS3A02G097200/TraesCS2B02G419300/TraesCS3B02G287700/TraesCS4A02G276500/TraesCS3D02G120300/TraesCS7B02G289500/TraesCS2A02G401300/TraesCS5B02G227100/TraesCS3D02G097700	14
2	GO:0008033	BP	GO:0008033	tRNA processing	63/5532	239/31145	0.263598	1.48405	3.49114	0.000576202	0.00564612	0.00472851	TraesCS4D02G264300/TraesCS3B02G182700/TraesCS2A02G305200/TraesCS4B02G140900/TraesCS7D02G194100/TraesCS7A02G560300/TraesCS5A02G157400/TraesCS5B02G497100/TraesCS2A02G203700/TraesCS3B02G106800/TraesCS3D02G137000/TraesCS3A02G156100/TraesCS2D02G569800/TraesCS3D02G058800/TraesCS5D02G290300/TraesCS3D02G509800/TraesCS7A02G383600/TraesCS2B02G456500/TraesCS4B02G264300/TraesCS4D02G133300/TraesCS1A02G297200/…	63
2	GO:0010639	BP	GO:0010639	negative regulation of organelle organization	79/5532	314/31145	0.251592	1.41646	3.44699	0.000604068	0.00590246	0.00494319	TraesCS5B02G513900/TraesCS7D02G069700/TraesCS2A02G226000/TraesCS2D02G043600/TraesCS6B02G243400/TraesCS3D02G250900/TraesCS2A02G202900/TraesCS7A02G362000/TraesCS1B02G155600/TraesCS6D02G289000/TraesCS2D02G212800/TraesCS4D02G245500/TraesCS3A02G389100/TraesCS7A02G494200/TraesCS4A02G185000/TraesCS3B02G287700/TraesCS7D02G481400/TraesCS7D02G361000/TraesCS2D02G193800/TraesCS5D02G208000/TraesCS2D02G093700/…	79
2	GO:0006999	BP	GO:0006999	nuclear pore organization	13/5532	29/31145	0.448276	2.52378	3.81529	0.000678368	0.00657275	0.00550455	TraesCS4D02G287000/TraesCS4A02G141000/TraesCS4B02G153500/TraesCS1B02G065700/TraesCS6A02G175000/TraesCS4A02G015800/TraesCS2D02G245100/TraesCS6B02G210100/TraesCS1A02G049300/TraesCS6D02G168300/TraesCS4B02G288200/TraesCS1D02G051300/TraesCS4D02G154300	13
2	GO:0045910	BP	GO:0045910	negative regulation of DNA recombination	13/5532	29/31145	0.448276	2.52378	3.81529	0.000678368	0.00657275	0.00550455	TraesCS1B02G336400/TraesCS1A02G323500/TraesCS2B02G208400/TraesCS3B02G287700/TraesCS2A02G181900/TraesCS7D02G091500/TraesCS3A02G212600/TraesCS7A02G095300/TraesCS2D02G189600/TraesCS5B02G227100/TraesCS3D02G215000/TraesCS1D02G324400/TraesCS3B02G242700	13
2	GO:0051383	BP	GO:0051383	kinetochore organization	13/5532	29/31145	0.448276	2.52378	3.81529	0.000678368	0.00657275	0.00550455	TraesCS5D02G231200/TraesCS5B02G281700/TraesCS6A02G227100/TraesCS7D02G506400/TraesCS5B02G222600/TraesCS6B02G254600/TraesCS4D02G158800/TraesCS5A02G223700/TraesCS3B02G252200/TraesCS6D02G207900/TraesCS1A02G230600/TraesCS7B02G432500/TraesCS3A02G223100	13
2	GO:0002495	BP	GO:0002495	antigen processing and presentation of peptide antigen via MHC class II	15/5532	36/31145	0.416667	2.34582	3.75486	0.000691681	0.00666441	0.00558131	TraesCS1D02G044700/TraesCS5A02G036600/TraesCS5D02G231200/TraesCS5A02G390000/TraesCS1A02G365600/TraesCS1D02G371000/TraesCS5D02G399800/TraesCS5B02G222600/TraesCS5B02G395000/TraesCS5B02G037500/TraesCS4D02G158800/TraesCS1B02G383200/TraesCS5A02G223700/TraesCS5D02G044700/TraesCS1A02G230600	15
2	GO:0002504	BP	GO:0002504	antigen processing and presentation of peptide or polysaccharide antigen via MHC class II	15/5532	36/31145	0.416667	2.34582	3.75486	0.000691681	0.00666441	0.00558131	TraesCS1D02G044700/TraesCS5A02G036600/TraesCS5D02G231200/TraesCS5A02G390000/TraesCS1A02G365600/TraesCS1D02G371000/TraesCS5D02G399800/TraesCS5B02G222600/TraesCS5B02G395000/TraesCS5B02G037500/TraesCS4D02G158800/TraesCS1B02G383200/TraesCS5A02G223700/TraesCS5D02G044700/TraesCS1A02G230600	15
2	GO:0051258	BP	GO:0051258	protein polymerization	60/5532	227/31145	0.264317	1.4881	3.43014	0.000712001	0.00684115	0.00572932	TraesCS5D02G500200/TraesCS5A02G472100/TraesCS3D02G333400/TraesCS2D02G355300/TraesCS2D02G043600/TraesCS2A02G356400/TraesCS3D02G250900/TraesCS2A02G202900/TraesCS7A02G362000/TraesCS6B02G140000/TraesCS1B02G400200/TraesCS3D02G150600/TraesCS7A02G519400/TraesCS2D02G204600/TraesCS3A02G224500/TraesCS2D02G212800/TraesCS7A02G268900/TraesCS7B02G167200/TraesCS7A02G494200/TraesCS3A02G264600/TraesCS7D02G481400/…	60
2	GO:0002181	BP	GO:0002181	cytoplasmic translation	42/5532	147/31145	0.285714	1.60856	3.43713	0.000823713	0.0078727	0.00659322	TraesCS6D02G366500/TraesCS1D02G264200/TraesCS3B02G215800/TraesCS2D02G205900/TraesCS7A02G074200/TraesCS5B02G442100/TraesCS1B02G274700/TraesCS2A02G197900/TraesCS5D02G446300/TraesCS2A02G301800/TraesCS5D02G247200/TraesCS5A02G439100/TraesCS7A02G155900/TraesCS3A02G499900/TraesCS4A02G044700/TraesCS2D02G038800/TraesCS4D02G192100/TraesCS2A02G040200/TraesCS2B02G053100/TraesCS2B02G105000/TraesCS6A02G381800/…	42
2	GO:0009262	BP	GO:0009262	deoxyribonucleotide metabolic process	21/5532	59/31145	0.355932	2.00389	3.58696	0.000823913	0.0078727	0.00659322	TraesCS3D02G075400/TraesCS4A02G293900/TraesCS3A02G075400/TraesCS2B02G172700/TraesCS4D02G017900/TraesCS5D02G023100/TraesCS5D02G021400/TraesCS1B02G145700/TraesCS7B02G087200/TraesCS6A02G373000/TraesCS7B02G031500/TraesCS2D02G152000/TraesCS5B02G013800/TraesCS5A02G015500/TraesCS3B02G089300/TraesCS5D02G024100/TraesCS7D02G130500/TraesCS4B02G019800/TraesCS6D02G357100/TraesCS7A02G131200/TraesCS6B02G410800	21
2	GO:0019287	BP	GO:0019287	isopentenyl diphosphate biosynthetic process, mevalonate pathway	11/5532	23/31145	0.478261	2.69259	3.77382	0.000902444	0.00859932	0.00720176	TraesCS4A02G082100/TraesCS5A02G442800/TraesCS3B02G585400/TraesCS7B02G167300/TraesCS4B02G221900/TraesCS7A02G269100/TraesCS4D02G222300/TraesCS3A02G517800/TraesCS5D02G450200/TraesCS7D02G269600/TraesCS5B02G447300	11
2	GO:0000394	BP	GO:0000394	RNA splicing, via endonucleolytic cleavage and ligation	13/5532	30/31145	0.433333	2.43965	3.66633	0.00100376	0.00940926	0.00788007	TraesCS3D02G058800/TraesCS5D02G290300/TraesCS4A02G234300/TraesCS6B02G213100/TraesCS6B02G066700/TraesCS6D02G171300/TraesCS6A02G183800/TraesCS6D02G203100/TraesCS4A02G138800/TraesCS6A02G232100/TraesCS4D02G167200/TraesCS2D02G141500/TraesCS6B02G249500	13
2	GO:0002097	BP	GO:0002097	tRNA wobble base modification	13/5532	30/31145	0.433333	2.43965	3.66633	0.00100376	0.00940926	0.00788007	TraesCS4D02G264300/TraesCS5B02G497100/TraesCS3D02G509800/TraesCS2B02G456500/TraesCS4B02G264300/TraesCS4A02G043600/TraesCS6B02G333000/TraesCS3A02G503200/TraesCS5A02G068500/TraesCS5D02G080500/TraesCS5B02G074900/TraesCS3B02G566600/TraesCS2A02G436700	13
2	GO:0010384	BP	GO:0010384	cell wall proteoglycan metabolic process	13/5532	30/31145	0.433333	2.43965	3.66633	0.00100376	0.00940926	0.00788007	TraesCS7D02G141100/TraesCS7A02G293200/TraesCS7A02G309500/TraesCS7A02G139800/TraesCS7D02G286500/TraesCS1A02G066300/TraesCS1D02G038000/TraesCS7B02G041500/TraesCS7B02G185900/TraesCS7B02G209500/TraesCS5D02G462400/TraesCS7D02G306200/TraesCS5A02G452200	13
2	GO:0010404	BP	GO:0010404	cell wall hydroxyproline-rich glycoprotein metabolic process	13/5532	30/31145	0.433333	2.43965	3.66633	0.00100376	0.00940926	0.00788007	TraesCS7D02G141100/TraesCS7A02G293200/TraesCS7A02G309500/TraesCS7A02G139800/TraesCS7D02G286500/TraesCS1A02G066300/TraesCS1D02G038000/TraesCS7B02G041500/TraesCS7B02G185900/TraesCS7B02G209500/TraesCS5D02G462400/TraesCS7D02G306200/TraesCS5A02G452200	13
2	GO:0010405	BP	GO:0010405	arabinogalactan protein metabolic process	13/5532	30/31145	0.433333	2.43965	3.66633	0.00100376	0.00940926	0.00788007	TraesCS7D02G141100/TraesCS7A02G293200/TraesCS7A02G309500/TraesCS7A02G139800/TraesCS7D02G286500/TraesCS1A02G066300/TraesCS1D02G038000/TraesCS7B02G041500/TraesCS7B02G185900/TraesCS7B02G209500/TraesCS5D02G462400/TraesCS7D02G306200/TraesCS5A02G452200	13
2	GO:0018258	BP	GO:0018258	protein O-linked glycosylation via hydroxyproline	13/5532	30/31145	0.433333	2.43965	3.66633	0.00100376	0.00940926	0.00788007	TraesCS7D02G141100/TraesCS7A02G293200/TraesCS7A02G309500/TraesCS7A02G139800/TraesCS7D02G286500/TraesCS1A02G066300/TraesCS1D02G038000/TraesCS7B02G041500/TraesCS7B02G185900/TraesCS7B02G209500/TraesCS5D02G462400/TraesCS7D02G306200/TraesCS5A02G452200	13
2	GO:0048871	BP	GO:0048871	multicellular organismal-level homeostasis	41/5532	144/31145	0.284722	1.60298	3.37049	0.0010159	0.00949732	0.00795382	TraesCS2A02G072500/TraesCS6A02G092000/TraesCS2D02G102800/TraesCS1D02G442000/TraesCS2A02G103300/TraesCS1A02G396600/TraesCS2B02G419300/TraesCS2B02G086800/TraesCS7A02G214100/TraesCS5D02G219400/TraesCS7A02G434500/TraesCS2D02G071500/TraesCS7B02G040000/TraesCS5A02G170300/TraesCS7B02G289500/TraesCS5B02G085000/TraesCS3A02G212600/TraesCS2B02G120600/TraesCS7D02G442100/TraesCS5D02G091200/TraesCS2A02G401300/…	41
2	GO:0010638	BP	GO:0010638	positive regulation of organelle organization	64/5532	249/31145	0.257028	1.44706	3.29165	0.00105978	0.00982554	0.00822869	TraesCS3D02G031900/TraesCS5A02G472100/TraesCS5B02G513900/TraesCS2D02G355300/TraesCS7D02G069700/TraesCS2A02G356400/TraesCS6B02G140000/TraesCS7A02G433000/TraesCS1B02G155600/TraesCS3D02G150600/TraesCS7A02G519400/TraesCS2D02G204600/TraesCS1D02G148100/TraesCS7A02G268900/TraesCS7B02G167200/TraesCS1A02G234100/TraesCS5D02G397600/TraesCS3D02G279000/TraesCS5B02G230400/TraesCS7B02G436000/TraesCS5A02G232100/…	64
2	GO:0006489	BP	GO:0006489	dolichyl diphosphate biosynthetic process	8/5532	14/31145	0.571429	3.21713	3.85617	0.00106521	0.00982554	0.00822869	TraesCS5A02G442800/TraesCS3B02G585400/TraesCS2B02G149100/TraesCS2D02G129700/TraesCS2A02G127300/TraesCS3A02G517800/TraesCS5D02G450200/TraesCS5B02G447300	8
2	GO:0007079	BP	GO:0007079	mitotic chromosome movement towards spindle pole	8/5532	14/31145	0.571429	3.21713	3.85617	0.00106521	0.00982554	0.00822869	TraesCS5D02G231200/TraesCS4B02G192500/TraesCS5B02G222600/TraesCS4D02G158800/TraesCS4D02G193700/TraesCS5A02G223700/TraesCS1A02G230600/TraesCS4A02G111400	8
2	GO:0046465	BP	GO:0046465	dolichyl diphosphate metabolic process	8/5532	14/31145	0.571429	3.21713	3.85617	0.00106521	0.00982554	0.00822869	TraesCS5A02G442800/TraesCS3B02G585400/TraesCS2B02G149100/TraesCS2D02G129700/TraesCS2A02G127300/TraesCS3A02G517800/TraesCS5D02G450200/TraesCS5B02G447300	8
2	GO:0051305	BP	GO:0051305	chromosome movement towards spindle pole	8/5532	14/31145	0.571429	3.21713	3.85617	0.00106521	0.00982554	0.00822869	TraesCS5D02G231200/TraesCS4B02G192500/TraesCS5B02G222600/TraesCS4D02G158800/TraesCS4D02G193700/TraesCS5A02G223700/TraesCS1A02G230600/TraesCS4A02G111400	8
2	GO:0032984	BP	GO:0032984	protein-containing complex disassembly	46/5532	167/31145	0.275449	1.55077	3.31665	0.00112757	0.010373	0.0086872	TraesCS3D02G031900/TraesCS1B02G100200/TraesCS2A02G213600/TraesCS4A02G080100/TraesCS1B02G123200/TraesCS3D02G250900/TraesCS2D02G205900/TraesCS7A02G362000/TraesCS2A02G197900/TraesCS6A02G247000/TraesCS7A02G494200/TraesCS3B02G246600/TraesCS4D02G224200/TraesCS2B02G362600/TraesCS7D02G481400/TraesCS7D02G361000/TraesCS4A02G273100/TraesCS6D02G229200/TraesCS6B02G388100/TraesCS6B02G007300/TraesCS3A02G214700/…	46
2	GO:0000963	BP	GO:0000963	mitochondrial RNA processing	17/5532	45/31145	0.377778	2.12688	3.51561	0.00118006	0.0107992	0.00904412	TraesCS3B02G182700/TraesCS2B02G343000/TraesCS2A02G339000/TraesCS1D02G278700/TraesCS7B02G292300/TraesCS3A02G156100/TraesCS7B02G292200/TraesCS2D02G323600/TraesCS6D02G234300/TraesCS2A02G339500/TraesCS7B02G237500/TraesCS7A02G150400/TraesCS3D02G163900/TraesCS6A02G252800/TraesCS1A02G279400/TraesCS7D02G333500/TraesCS2D02G324100	17
2	GO:0051130	BP	GO:0051130	positive regulation of cellular component organization	94/5532	393/31145	0.239186	1.34661	3.21364	0.00118014	0.0107992	0.00904412	TraesCS3D02G031900/TraesCS5A02G472100/TraesCS5B02G513900/TraesCS2D02G355300/TraesCS7D02G069700/TraesCS2A02G086400/TraesCS2A02G356400/TraesCS6B02G140000/TraesCS7A02G433000/TraesCS1B02G155600/TraesCS2D02G257400/TraesCS7A02G372600/TraesCS3D02G150600/TraesCS7A02G519400/TraesCS6A02G092000/TraesCS2D02G204600/TraesCS1D02G148100/TraesCS7A02G268900/TraesCS1B02G301500/TraesCS7B02G167200/TraesCS5D02G048100/…	94
2	GO:0051784	BP	GO:0051784	negative regulation of nuclear division	26/5532	81/31145	0.320988	1.80715	3.38039	0.00126813	0.0115737	0.00969277	TraesCS2A02G226000/TraesCS6D02G289000/TraesCS4D02G245500/TraesCS3A02G389100/TraesCS4A02G185000/TraesCS3B02G287700/TraesCS2D02G193800/TraesCS4A02G058600/TraesCS2B02G363300/TraesCS4B02G246100/TraesCS6B02G195800/TraesCS2A02G194000/TraesCS7D02G117700/TraesCS2B02G212800/TraesCS5B02G227100/TraesCSU02G198800/TraesCS2D02G343300/TraesCS2A02G320000/TraesCS5B02G401600/TraesCS6A02G168100/TraesCS7A02G387400/T…	26
2	GO:0170036	BP	GO:0170036	import into the mitochondrion	22/5532	65/31145	0.338462	1.90553	3.39638	0.00134943	0.0122833	0.010287	TraesCS2A02G160500/TraesCS3A02G040500/TraesCS3A02G188600/TraesCS4D02G177200/TraesCS2D02G167900/TraesCS4A02G082600/TraesCS4B02G190300/TraesCS2A02G174800/TraesCS2A02G216100/TraesCS2D02G221700/TraesCS4A02G113800/TraesCS4B02G175300/TraesCS4A02G129200/TraesCS2B02G307600/TraesCS3B02G217800/TraesCS2B02G201200/TraesCS2A02G291200/TraesCS2B02G186800/TraesCS1A02G063500/TraesCS2D02G289200/TraesCS4D02G221800/…	22
2	GO:0000460	BP	GO:0000460	maturation of 5.8S rRNA	28/5532	90/31145	0.311111	1.75155	3.31825	0.00144319	0.0131024	0.010973	TraesCS1D02G068300/TraesCS2D02G115900/TraesCS1A02G067300/TraesCS1B02G155600/TraesCS7A02G457300/TraesCS7D02G334800/TraesCS1B02G085800/TraesCS2D02G175700/TraesCS6D02G130400/TraesCS4A02G006000/TraesCS1A02G137000/TraesCS7A02G344700/TraesCS4B02G299100/TraesCS3B02G130200/TraesCS2D02G127600/TraesCS1D02G386400/TraesCS6B02G169200/TraesCS1B02G400900/TraesCS4D02G298000/TraesCS2A02G115100/TraesCS6A02G141100/…	28
2	GO:0060966	BP	GO:0060966	regulation of gene silencing by regulatory ncRNA	13/5532	31/31145	0.419355	2.36096	3.52326	0.0014499	0.0131288	0.0109951	TraesCS2B02G166300/TraesCS5D02G399200/TraesCS6A02G034200/TraesCS2D02G144800/TraesCS7A02G434500/TraesCS5B02G394400/TraesCS3D02G356000/TraesCS5A02G389200/TraesCS2A02G141300/TraesCS6A02G067000/TraesCS6B02G090200/TraesCS3B02G394800/TraesCSU02G117200	13
2	GO:0009913	BP	GO:0009913	epidermal cell differentiation	17/5532	46/31145	0.369565	2.08064	3.40867	0.00156555	0.014139	0.0118411	TraesCS1D02G191600/TraesCS6B02G144800/TraesCS2D02G122800/TraesCS1B02G193200/TraesCS2A02G177100/TraesCS6A02G117100/TraesCS4A02G105600/TraesCS1A02G317100/TraesCS6A02G259400/TraesCS4D02G315500/TraesCS6D02G106700/TraesCS2D02G185200/TraesCS5A02G558500/TraesCS1A02G185300/TraesCS4D02G199200/TraesCS6A02G072000/TraesCS4B02G198400	17
2	GO:0000730	BP	GO:0000730	DNA recombinase assembly	10/5532	21/31145	0.47619	2.68094	3.58106	0.00161189	0.0144444	0.0120969	TraesCS3D02G479500/TraesCS5A02G133000/TraesCS3A02G484100/TraesCS5B02G131900/TraesCS2D02G214900/TraesCS5D02G141200/TraesCS1A02G058500/TraesCS3B02G530900/TraesCS2B02G234700/TraesCS1B02G075900	10
2	GO:0051415	BP	GO:0051415	microtubule nucleation by interphase microtubule organizing center	10/5532	21/31145	0.47619	2.68094	3.58106	0.00161189	0.0144444	0.0120969	TraesCS5D02G500200/TraesCS2D02G355300/TraesCS2A02G356400/TraesCS6B02G140000/TraesCS5B02G230400/TraesCS5A02G232100/TraesCS2B02G375700/TraesCS6D02G100700/TraesCS6A02G111800/TraesCS5D02G235900	10
2	GO:0090735	BP	GO:0090735	DNA repair complex assembly	10/5532	21/31145	0.47619	2.68094	3.58106	0.00161189	0.0144444	0.0120969	TraesCS3D02G479500/TraesCS5A02G133000/TraesCS3A02G484100/TraesCS5B02G131900/TraesCS2D02G214900/TraesCS5D02G141200/TraesCS1A02G058500/TraesCS3B02G530900/TraesCS2B02G234700/TraesCS1B02G075900	10
2	GO:0006244	BP	GO:0006244	pyrimidine nucleotide catabolic process	12/5532	28/31145	0.428571	2.41284	3.47594	0.00175361	0.0155532	0.0130255	TraesCS3D02G075400/TraesCS4A02G293900/TraesCS3A02G075400/TraesCS4D02G017900/TraesCS5D02G023100/TraesCS5D02G021400/TraesCS7B02G087200/TraesCS5B02G013800/TraesCS5A02G015500/TraesCS3B02G089300/TraesCS5D02G024100/TraesCS4B02G019800	12
2	GO:0009223	BP	GO:0009223	pyrimidine deoxyribonucleotide catabolic process	12/5532	28/31145	0.428571	2.41284	3.47594	0.00175361	0.0155532	0.0130255	TraesCS3D02G075400/TraesCS4A02G293900/TraesCS3A02G075400/TraesCS4D02G017900/TraesCS5D02G023100/TraesCS5D02G021400/TraesCS7B02G087200/TraesCS5B02G013800/TraesCS5A02G015500/TraesCS3B02G089300/TraesCS5D02G024100/TraesCS4B02G019800	12
2	GO:0009264	BP	GO:0009264	deoxyribonucleotide catabolic process	12/5532	28/31145	0.428571	2.41284	3.47594	0.00175361	0.0155532	0.0130255	TraesCS3D02G075400/TraesCS4A02G293900/TraesCS3A02G075400/TraesCS4D02G017900/TraesCS5D02G023100/TraesCS5D02G021400/TraesCS7B02G087200/TraesCS5B02G013800/TraesCS5A02G015500/TraesCS3B02G089300/TraesCS5D02G024100/TraesCS4B02G019800	12
2	GO:0046386	BP	GO:0046386	deoxyribose phosphate catabolic process	12/5532	28/31145	0.428571	2.41284	3.47594	0.00175361	0.0155532	0.0130255	TraesCS3D02G075400/TraesCS4A02G293900/TraesCS3A02G075400/TraesCS4D02G017900/TraesCS5D02G023100/TraesCS5D02G021400/TraesCS7B02G087200/TraesCS5B02G013800/TraesCS5A02G015500/TraesCS3B02G089300/TraesCS5D02G024100/TraesCS4B02G019800	12
2	GO:0008284	BP	GO:0008284	positive regulation of cell population proliferation	45/5532	166/31145	0.271084	1.5262	3.15912	0.0017956	0.0158848	0.0133032	TraesCS1A02G104700/TraesCS5D02G262100/TraesCS5B02G281700/TraesCS2A02G203700/TraesCS3B02G391200/TraesCS5A02G442800/TraesCS1A02G396600/TraesCS4A02G192300/TraesCS6B02G105100/TraesCS6A02G195500/TraesCS3B02G585400/TraesCS5B02G253200/TraesCS6A02G286600/TraesCS4B02G123100/TraesCS3D02G352600/TraesCS5B02G253100/TraesCS5D02G261500/TraesCS1D02G096900/TraesCS7B02G142600/TraesCS4D02G121200/TraesCS6D02G267300/…	45
2	GO:0051315	BP	GO:0051315	attachment of mitotic spindle microtubules to kinetochore	15/5532	39/31145	0.384615	2.16537	3.38434	0.00183357	0.0161794	0.0135499	TraesCS1B02G123200/TraesCS5D02G231200/TraesCS3A02G389100/TraesCS5B02G222600/TraesCS7D02G117700/TraesCS5A02G487800/TraesCS4D02G158800/TraesCS6B02G145100/TraesCS5D02G502700/TraesCS6B02G126900/TraesCS5A02G223700/TraesCS3D02G380600/TraesCS3B02G252200/TraesCS1A02G230600/TraesCS3A02G223100	15
2	GO:0000472	BP	GO:0000472	endonucleolytic cleavage to generate mature 5'-end of SSU-rRNA from (SSU-rRNA, 5.8S rRNA, LSU-rRNA)	7/5532	12/31145	0.583333	3.28415	3.67792	0.0019047	0.0165537	0.0138634	TraesCS7D02G334800/TraesCS7A02G344700/TraesCS2D02G127600/TraesCS1D02G386400/TraesCS1B02G400900/TraesCS7B02G238400/TraesCS2A02G425700	7
2	GO:0000480	BP	GO:0000480	endonucleolytic cleavage in 5'-ETS of tricistronic rRNA transcript (SSU-rRNA, 5.8S rRNA, LSU-rRNA)	7/5532	12/31145	0.583333	3.28415	3.67792	0.0019047	0.0165537	0.0138634	TraesCS7D02G334800/TraesCS7A02G344700/TraesCS2D02G127600/TraesCS1D02G386400/TraesCS1B02G400900/TraesCS7B02G238400/TraesCS2A02G425700	7
2	GO:0008535	BP	GO:0008535	respiratory chain complex IV assembly	7/5532	12/31145	0.583333	3.28415	3.67792	0.0019047	0.0165537	0.0138634	TraesCS4A02G082600/TraesCS2A02G216100/TraesCS2D02G221700/TraesCS3D02G110600/TraesCS3B02G127800/TraesCS3A02G108800/TraesCS4D02G221800	7
2	GO:0032981	BP	GO:0032981	mitochondrial respiratory chain complex I assembly	7/5532	12/31145	0.583333	3.28415	3.67792	0.0019047	0.0165537	0.0138634	TraesCS4A02G082600/TraesCS2A02G216100/TraesCS2D02G221700/TraesCS3D02G110600/TraesCS3B02G127800/TraesCS3A02G108800/TraesCS4D02G221800	7
2	GO:0033617	BP	GO:0033617	mitochondrial cytochrome c oxidase assembly	7/5532	12/31145	0.583333	3.28415	3.67792	0.0019047	0.0165537	0.0138634	TraesCS4A02G082600/TraesCS2A02G216100/TraesCS2D02G221700/TraesCS3D02G110600/TraesCS3B02G127800/TraesCS3A02G108800/TraesCS4D02G221800	7
2	GO:0050879	BP	GO:0050879	multicellular organismal movement	7/5532	12/31145	0.583333	3.28415	3.67792	0.0019047	0.0165537	0.0138634	TraesCS5B02G448900/TraesCS2A02G072500/TraesCS2D02G226900/TraesCS2B02G086800/TraesCS2D02G071500/TraesCS2B02G246900/TraesCS2A02G221200	7
2	GO:0006047	BP	GO:0006047	UDP-N-acetylglucosamine metabolic process	8/5532	15/31145	0.533333	3.00265	3.60545	0.00192802	0.0165896	0.0138934	TraesCS6A02G281300/TraesCS4B02G130800/TraesCS6D02G262000/TraesCS6B02G310000/TraesCS7D02G196900/TraesCS4A02G187100/TraesCS7A02G195500/TraesCS5D02G153200	8
2	GO:0016926	BP	GO:0016926	protein desumoylation	8/5532	15/31145	0.533333	3.00265	3.60545	0.00192802	0.0165896	0.0138934	TraesCS3A02G484200/TraesCS2A02G112900/TraesCS7D02G200300/TraesCS3B02G531000/TraesCS4D02G168400/TraesCS4A02G157500/TraesCS2D02G113400/TraesCS2B02G131700	8
2	GO:0070478	BP	GO:0070478	nuclear-transcribed mRNA catabolic process, 3'-5' exonucleolytic nonsense-mediated decay	8/5532	15/31145	0.533333	3.00265	3.60545	0.00192802	0.0165896	0.0138934	TraesCS7A02G457300/TraesCS4B02G094600/TraesCS4A02G216300/TraesCS6D02G130400/TraesCS2B02G179600/TraesCS6B02G169200/TraesCS4D02G091400/TraesCS6A02G141100	8
2	GO:1990481	BP	GO:1990481	mRNA pseudouridine synthesis	8/5532	15/31145	0.533333	3.00265	3.60545	0.00192802	0.0165896	0.0138934	TraesCS2D02G157000/TraesCS3B02G106800/TraesCS2A02G151800/TraesCS6D02G234300/TraesCS2D02G156900/TraesCS2B02G177000/TraesCS6A02G252800/TraesCS2A02G151900	8
2	GO:0051054	BP	GO:0051054	positive regulation of DNA metabolic process	35/5532	122/31145	0.286885	1.61516	3.16389	0.00197595	0.0169598	0.0142035	TraesCS5A02G429500/TraesCS2D02G102800/TraesCS1D02G148100/TraesCS6A02G322400/TraesCS2A02G103300/TraesCS2B02G419300/TraesCS1A02G234100/TraesCS5D02G128600/TraesCS5D02G397600/TraesCS3D02G279000/TraesCS2D02G568400/TraesCS5D02G437600/TraesCS2B02G120600/TraesCS6B02G353100/TraesCS1B02G168700/TraesCS1A02G151100/TraesCS2A02G401300/TraesCS2A02G221800/TraesCS4D02G067700/TraesCS1D02G091100/TraesCS2D02G227700/…	35
2	GO:0008544	BP	GO:0008544	epidermis development	17/5532	47/31145	0.361702	2.03637	3.30443	0.0020518	0.0175584	0.0147048	TraesCS1D02G191600/TraesCS6B02G144800/TraesCS2D02G122800/TraesCS1B02G193200/TraesCS2A02G177100/TraesCS6A02G117100/TraesCS4A02G105600/TraesCS1A02G317100/TraesCS6A02G259400/TraesCS4D02G315500/TraesCS6D02G106700/TraesCS2D02G185200/TraesCS5A02G558500/TraesCS1A02G185300/TraesCS4D02G199200/TraesCS6A02G072000/TraesCS4B02G198400	17
2	GO:0001510	BP	GO:0001510	RNA methylation	39/5532	140/31145	0.278571	1.56835	3.13229	0.00205584	0.0175584	0.0147048	TraesCS1A02G136800/TraesCS4B02G059600/TraesCS1B02G465400/TraesCS7D02G194100/TraesCS5B02G497100/TraesCS2A02G203700/TraesCS3D02G276500/TraesCS7D02G334800/TraesCS3D02G509800/TraesCS6A02G286600/TraesCS4D02G059400/TraesCS2B02G456500/TraesCS5B02G251800/TraesCS2A02G273600/TraesCS2D02G272600/TraesCS7A02G344700/TraesCS6D02G267300/TraesCS6B02G315600/TraesCS6B02G333000/TraesCS2B02G291400/TraesCS3B02G310400/…	39
2	GO:0010158	BP	GO:0010158	abaxial cell fate specification	11/5532	25/31145	0.44	2.47719	3.43387	0.00210215	0.0179097	0.014999	TraesCS3B02G327000/TraesCS1A02G396400/TraesCS5A02G203200/TraesCS1A02G334900/TraesCS1B02G424700/TraesCS1B02G347900/TraesCS3D02G292100/TraesCS5D02G209600/TraesCS5B02G201900/TraesCS1D02G337400/TraesCS3A02G292400	11
2	GO:0006304	BP	GO:0006304	DNA modification	56/5532	218/31145	0.256881	1.44623	3.07268	0.00211459	0.0179714	0.0150507	TraesCS5A02G051400/TraesCS3D02G075400/TraesCS6A02G163300/TraesCS7A02G088500/TraesCS3A02G075400/TraesCS5B02G482500/TraesCS3A02G221000/TraesCS1B02G155600/TraesCS3A02G028300/TraesCS2A02G235900/TraesCS3B02G498000/TraesCS1B02G448400/TraesCS5D02G023100/TraesCS6A02G123800/TraesCS7D02G505300/TraesCS5A02G505600/TraesCS6D02G147500/TraesCSU02G124200/TraesCS2D02G241800/TraesCS7A02G194800/TraesCS5D02G062400/T…	56
2	GO:0060147	BP	GO:0060147	regulation of post-transcriptional gene silencing	19/5532	55/31145	0.345455	1.9449	3.25953	0.00213798	0.0181256	0.0151798	TraesCS2B02G166300/TraesCS5D02G399200/TraesCS6A02G034200/TraesCS2D02G144800/TraesCS4B02G094600/TraesCS7A02G434500/TraesCS5B02G394400/TraesCS4A02G216300/TraesCS2B02G179600/TraesCS3D02G356000/TraesCS5A02G389200/TraesCS2A02G141300/TraesCS4D02G091400/TraesCS6A02G067000/TraesCS3B02G415500/TraesCS6B02G090200/TraesCS3B02G394800/TraesCSU02G117200/TraesCS6B02G328300	19
2	GO:0000966	BP	GO:0000966	RNA 5'-end processing	20/5532	59/31145	0.338983	1.90846	3.24601	0.0021433	0.0181263	0.0151804	TraesCS1B02G465400/TraesCS5A02G157400/TraesCS2D02G569800/TraesCS7D02G334800/TraesCS4D02G133300/TraesCS1A02G297200/TraesCS5D02G162700/TraesCS7A02G344700/TraesCS4B02G127300/TraesCS4B02G138600/TraesCS4D02G143800/TraesCS2D02G127600/TraesCS1D02G386400/TraesCS1B02G400900/TraesCS3B02G585700/TraesCS1D02G439800/TraesCS3B02G415500/TraesCS5B02G156300/TraesCS7B02G238400/TraesCS2A02G425700	20
2	GO:1901984	BP	GO:1901984	negative regulation of protein acetylation	14/5532	36/31145	0.388889	2.18943	3.31853	0.00228235	0.0192084	0.0160867	TraesCS7D02G069700/TraesCS5D02G208000/TraesCS5B02G200300/TraesCS7A02G074600/TraesCS4B02G053600/TraesCS1B02G343100/TraesCS5A02G201700/TraesCS2A02G384900/TraesCS2D02G381600/TraesCS4D02G053600/TraesCS4A02G372200/TraesCS2B02G401900/TraesCS1D02G331700/TraesCS1A02G329600	14
2	GO:2000757	BP	GO:2000757	negative regulation of peptidyl-lysine acetylation	14/5532	36/31145	0.388889	2.18943	3.31853	0.00228235	0.0192084	0.0160867	TraesCS7D02G069700/TraesCS5D02G208000/TraesCS5B02G200300/TraesCS7A02G074600/TraesCS4B02G053600/TraesCS1B02G343100/TraesCS5A02G201700/TraesCS2A02G384900/TraesCS2D02G381600/TraesCS4D02G053600/TraesCS4A02G372200/TraesCS2B02G401900/TraesCS1D02G331700/TraesCS1A02G329600	14
2	GO:0032271	BP	GO:0032271	regulation of protein polymerization	45/5532	168/31145	0.267857	1.50803	3.06846	0.0023173	0.0194552	0.0162933	TraesCS5A02G472100/TraesCS2D02G355300/TraesCS2D02G043600/TraesCS2A02G356400/TraesCS3D02G250900/TraesCS2A02G202900/TraesCS7A02G362000/TraesCS6B02G140000/TraesCS3D02G150600/TraesCS7A02G519400/TraesCS2D02G204600/TraesCS2D02G212800/TraesCS7A02G268900/TraesCS7B02G167200/TraesCS7A02G494200/TraesCS7D02G481400/TraesCS7D02G361000/TraesCS2D02G093700/TraesCS5B02G230400/TraesCS7B02G436000/TraesCS5A02G232100/…	45
2	GO:0009559	BP	GO:0009559	embryo sac central cell differentiation	25/5532	80/31145	0.3125	1.75937	3.16052	0.00235777	0.0197471	0.0165378	TraesCS7A02G329300/TraesCS3B02G552000/TraesCS2A02G459000/TraesCS2A02G575400/TraesCS2D02G586100/TraesCS5A02G357400/TraesCS1B02G415900/TraesCS2A02G131800/TraesCS3B02G400500/TraesCS6D02G202700/TraesCS1A02G094300/TraesCS3D02G292200/TraesCS1B02G125900/TraesCS3B02G327200/TraesCS7B02G230000/TraesCS1A02G121000/TraesCS3D02G133000/TraesCS5D02G210400/TraesCS3B02G132000/TraesCS5B02G359900/TraesCS2B02G154400/…	25
2	GO:0048002	BP	GO:0048002	antigen processing and presentation of peptide antigen	15/5532	40/31145	0.375	2.11124	3.26829	0.00245771	0.0205344	0.0171971	TraesCS1D02G044700/TraesCS5A02G036600/TraesCS5D02G231200/TraesCS5A02G390000/TraesCS1A02G365600/TraesCS1D02G371000/TraesCS5D02G399800/TraesCS5B02G222600/TraesCS5B02G395000/TraesCS5B02G037500/TraesCS4D02G158800/TraesCS1B02G383200/TraesCS5A02G223700/TraesCS5D02G044700/TraesCS1A02G230600	15
2	GO:0051418	BP	GO:0051418	microtubule nucleation by microtubule organizing center	10/5532	22/31145	0.454545	2.55908	3.39967	0.00248812	0.0207383	0.0173679	TraesCS5D02G500200/TraesCS2D02G355300/TraesCS2A02G356400/TraesCS6B02G140000/TraesCS5B02G230400/TraesCS5A02G232100/TraesCS2B02G375700/TraesCS6D02G100700/TraesCS6A02G111800/TraesCS5D02G235900	10
2	GO:0036297	BP	GO:0036297	interstrand cross-link repair	16/5532	44/31145	0.363636	2.04726	3.23067	0.00258071	0.0214069	0.0179278	TraesCS4A02G217700/TraesCS6A02G092000/TraesCS1D02G209200/TraesCS1A02G206000/TraesCS5D02G219400/TraesCS3A02G212600/TraesCS2D02G286100/TraesCS4B02G096400/TraesCS5B02G211100/TraesCS1B02G219500/TraesCS2D02G287600/TraesCS3D02G215000/TraesCS3B02G242700/TraesCS5A02G212600/TraesCSU02G131500/TraesCS4D02G092800	16
2	GO:0043650	BP	GO:0043650	dicarboxylic acid biosynthetic process	16/5532	44/31145	0.363636	2.04726	3.23067	0.00258071	0.0214069	0.0179278	TraesCS3B02G299800/TraesCS5D02G031500/TraesCS2D02G520000/TraesCS1D02G094400/TraesCS5A02G025100/TraesCSU02G063500/TraesCS1A02G102500/TraesCS7D02G066600/TraesCS5B02G022900/TraesCS4A02G069000/TraesCS4B02G226100/TraesCS5D02G123200/TraesCS1B02G113300/TraesCS2A02G518600/TraesCS5B02G109900/TraesCS3D02G266400	16
2	GO:0034508	BP	GO:0034508	centromere complex assembly	18/5532	52/31145	0.346154	1.94884	3.18244	0.00269745	0.0223217	0.018694	TraesCS5D02G500200/TraesCS1D02G306100/TraesCS5D02G231200/TraesCS5B02G281700/TraesCS1B02G317200/TraesCS6A02G227100/TraesCS7A02G434500/TraesCS7D02G506400/TraesCS5B02G222600/TraesCS1A02G306400/TraesCS6B02G254600/TraesCS4D02G158800/TraesCS5A02G223700/TraesCS3B02G252200/TraesCS6D02G207900/TraesCS1A02G230600/TraesCS7B02G432500/TraesCS3A02G223100	18
2	GO:0070988	BP	GO:0070988	demethylation	26/5532	85/31145	0.305882	1.72211	3.0982	0.0027237	0.0224851	0.0188309	TraesCS3B02G447100/TraesCS7B02G145500/TraesCS4B02G317400/TraesCS4B02G122800/TraesCS7A02G088500/TraesCS7A02G246000/TraesCS5A02G265500/TraesCS5B02G482500/TraesCS3A02G028300/TraesCS4A02G378300/TraesCS1A02G107000/TraesCS7A02G194800/TraesCS3A02G412700/TraesCS4A02G192500/TraesCS7D02G196400/TraesCS1D02G107800/TraesCS1B02G184700/TraesCS1B02G124400/TraesCS4D02G120900/TraesCS1A02G172100/TraesCS3D02G309100/…	26
2	GO:0031397	BP	GO:0031397	negative regulation of protein ubiquitination	9/5532	19/31145	0.473684	2.66683	3.37757	0.00288987	0.0237513	0.0198913	TraesCS2D02G257400/TraesCS6D02G190300/TraesCS2A02G329700/TraesCS2A02G266700/TraesCS2B02G352700/TraesCS2D02G333000/TraesCS6B02G225400/TraesCS2B02G275700/TraesCS6A02G205200	9
2	GO:0018208	BP	GO:0018208	peptidyl-proline modification	40/5532	147/31145	0.272109	1.53196	3.0045	0.00289081	0.0237513	0.0198913	TraesCS5B02G513900/TraesCS6A02G313700/TraesCS6A02G050000/TraesCS7D02G141100/TraesCS7A02G293200/TraesCS6A02G176900/TraesCS7D02G277600/TraesCS7B02G175400/TraesCS5B02G278800/TraesCS7B02G080700/TraesCS6A02G302500/TraesCS7A02G309500/TraesCS7A02G175300/TraesCS7A02G139800/TraesCS5A02G279500/TraesCS7D02G286500/TraesCS5B02G478800/TraesCS1A02G066300/TraesCS7D02G176900/TraesCS1D02G038000/TraesCS3A02G422000/…	40
2	GO:2000114	BP	GO:2000114	regulation of establishment of cell polarity	14/5532	37/31145	0.378378	2.13026	3.19699	0.00307885	0.0252363	0.0211349	TraesCS7B02G104500/TraesCS2A02G202900/TraesCS2D02G212800/TraesCS1B02G411700/TraesCS7A02G198100/TraesCS6D02G291700/TraesCS6D02G306100/TraesCS2B02G230000/TraesCS1A02G385400/TraesCS7D02G200900/TraesCS6B02G356900/TraesCS1D02G393000/TraesCS6D02G385300/TraesCS6B02G342500	14
2	GO:0061077	BP	GO:0061077	chaperone-mediated protein folding	46/5532	175/31145	0.262857	1.47988	2.95854	0.00311113	0.0254406	0.021306	TraesCS6A02G050000/TraesCS2A02G080400/TraesCS7D02G032800/TraesCS7B02G237000/TraesCS4A02G164900/TraesCS7D02G364400/TraesCS2A02G084900/TraesCS1D02G208500/TraesCS5B02G198200/TraesCS5D02G219500/TraesCS1D02G365800/TraesCS2D02G082800/TraesCS5B02G278800/TraesCS6A02G302500/TraesCS7D02G164400/TraesCS7A02G036200/TraesCS5A02G279500/TraesCS7A02G358400/TraesCS1A02G042500/TraesCS1A02G361400/TraesCS4B02G165400/…	46
2	GO:0000461	BP	GO:0000461	endonucleolytic cleavage to generate mature 3'-end of SSU-rRNA from (SSU-rRNA, 5.8S rRNA, LSU-rRNA)	8/5532	16/31145	0.5	2.81499	3.3748	0.0032587	0.0264598	0.0221595	TraesCS2D02G115900/TraesCS2D02G175700/TraesCS4A02G006000/TraesCS4B02G299100/TraesCS4D02G298000/TraesCS2A02G115100/TraesCS2B02G194400/TraesCS2A02G168300	8
2	GO:0006531	BP	GO:0006531	aspartate metabolic process	8/5532	16/31145	0.5	2.81499	3.3748	0.0032587	0.0264598	0.0221595	TraesCS6B02G026900/TraesCS6D02G344200/TraesCS6D02G022800/TraesCS6A02G360700/TraesCS5D02G123200/TraesCS6D02G370600/TraesCS5B02G109900/TraesCS6A02G018600	8
2	GO:0035822	BP	GO:0035822	gene conversion	8/5532	16/31145	0.5	2.81499	3.3748	0.0032587	0.0264598	0.0221595	TraesCS6A02G321200/TraesCS3D02G396500/TraesCS3B02G287700/TraesCS5B02G227100/TraesCS6B02G351900/TraesCS3A02G401700/TraesCS6D02G300900/TraesCS3B02G434600	8
2	GO:1902275	BP	GO:1902275	regulation of chromatin organization	50/5532	194/31145	0.257732	1.45102	2.9286	0.00328107	0.026579	0.0222594	TraesCS5B02G513900/TraesCS5A02G142600/TraesCS7D02G069700/TraesCS4D02G123200/TraesCS6B02G243400/TraesCS7A02G433000/TraesCS1B02G155600/TraesCS7D02G277600/TraesCS4B02G006700/TraesCS5B02G141300/TraesCS7B02G175400/TraesCS1A02G234100/TraesCS5D02G208000/TraesCS7B02G289500/TraesCS5B02G200300/TraesCS7A02G076700/TraesCS7A02G194800/TraesCS3D02G144300/TraesCS1A02G137000/TraesCS7A02G074600/TraesCS6A02G213300/…	50
2	GO:0051650	BP	GO:0051650	establishment of vesicle localization	19/5532	57/31145	0.333333	1.87666	3.07871	0.00339186	0.0274123	0.0229572	TraesCS1D02G044700/TraesCS4B02G013400/TraesCS4A02G300400/TraesCS1D02G240100/TraesCS4B02G018700/TraesCS5D02G370200/TraesCS7B02G181500/TraesCS6B02G417400/TraesCS4D02G011200/TraesCS6D02G363400/TraesCS5B02G363900/TraesCS6D02G363700/TraesCS1B02G252100/TraesCS4D02G016900/TraesCS5A02G361300/TraesCS7A02G466100/TraesCS4A02G294900/TraesCS6A02G379000/TraesCS5B02G536700	19
2	GO:0051123	BP	GO:0051123	RNA polymerase II preinitiation complex assembly	25/5532	82/31145	0.304878	1.71645	3.01906	0.00341295	0.0274677	0.0230037	TraesCS5B02G513900/TraesCS2A02G086400/TraesCS1A02G131200/TraesCS7A02G372600/TraesCS3D02G530900/TraesCS3B02G593000/TraesCS5A02G437500/TraesCS7D02G176600/TraesCS2B02G100400/TraesCS2D02G087900/TraesCS3B02G403500/TraesCS1D02G137000/TraesCS2A02G475900/TraesCS2D02G476000/TraesCS2B02G105700/TraesCS3D02G364400/TraesCS3B02G457100/TraesCS2B02G499600/TraesCS7B02G254400/TraesCS3A02G371300/TraesCS7D02G350300/…	25
2	GO:0045922	BP	GO:0045922	negative regulation of fatty acid metabolic process	6/5532	10/31145	0.6	3.37798	3.49528	0.00341461	0.0274677	0.0230037	TraesCS1B02G343100/TraesCS2A02G384900/TraesCS2D02G381600/TraesCS2B02G401900/TraesCS1D02G331700/TraesCS1A02G329600	6
2	GO:0007076	BP	GO:0007076	mitotic chromosome condensation	7/5532	13/31145	0.538462	3.03152	3.40477	0.00349598	0.027799	0.0232811	TraesCS1A02G314100/TraesCS1B02G326400/TraesCS1D02G314600/TraesCS3B02G229800/TraesCS6D02G290500/TraesCS6B02G341400/TraesCS6A02G311200	7
2	GO:0032201	BP	GO:0032201	telomere maintenance via semi-conservative replication	7/5532	13/31145	0.538462	3.03152	3.40477	0.00349598	0.027799	0.0232811	TraesCS6A02G092000/TraesCS2B02G419300/TraesCS7B02G289500/TraesCS7D02G442100/TraesCS2A02G401300/TraesCS7B02G352800/TraesCS7A02G452800	7
2	GO:0080175	BP	GO:0080175	phragmoplast microtubule organization	7/5532	13/31145	0.538462	3.03152	3.40477	0.00349598	0.027799	0.0232811	TraesCS5D02G176100/TraesCS5A02G171300/TraesCS7D02G152900/TraesCS5B02G168800/TraesCS2D02G274700/TraesCS2A02G275700/TraesCS2B02G293400	7
2	GO:2000603	BP	GO:2000603	regulation of secondary growth	7/5532	13/31145	0.538462	3.03152	3.40477	0.00349598	0.027799	0.0232811	TraesCS2D02G103800/TraesCS2B02G121100/TraesCS4A02G133400/TraesCS1B02G311800/TraesCS2A02G104100/TraesCS4B02G171300/TraesCS3A02G342300	7
2	GO:2000605	BP	GO:2000605	positive regulation of secondary growth	7/5532	13/31145	0.538462	3.03152	3.40477	0.00349598	0.027799	0.0232811	TraesCS2D02G103800/TraesCS2B02G121100/TraesCS4A02G133400/TraesCS1B02G311800/TraesCS2A02G104100/TraesCS4B02G171300/TraesCS3A02G342300	7
2	GO:0010054	BP	GO:0010054	trichoblast differentiation	77/5532	324/31145	0.237654	1.33799	2.84215	0.00367253	0.0290828	0.0243562	TraesCS1A02G099400/TraesCS7B02G104500/TraesCS6A02G196600/TraesCS3D02G121400/TraesCS7D02G548300/TraesCS4D02G228800/TraesCS6B02G136600/TraesCS3D02G121300/TraesCS5A02G397100/TraesCS5B02G158500/TraesCS7A02G494200/TraesCS1A02G020700/TraesCS7A02G561500/TraesCS1B02G411700/TraesCS6A02G108000/TraesCS4B02G227200/TraesCS2D02G109900/TraesCS4B02G018700/TraesCS7D02G481400/TraesCS7B02G502100/TraesCS7A02G309500/…	77
2	GO:0071695	BP	GO:0071695	anatomical structure maturation	102/5532	447/31145	0.228188	1.28469	2.81755	0.00368361	0.0290828	0.0243562	TraesCS5A02G033400/TraesCS3B02G486000/TraesCS3A02G239300/TraesCS1A02G099400/TraesCS7B02G104500/TraesCS7A02G308300/TraesCS6A02G196600/TraesCS3D02G121400/TraesCS7D02G548300/TraesCS7A02G089200/TraesCS6D02G184500/TraesCS4D02G228800/TraesCS3D02G121300/TraesCS5A02G397100/TraesCS5B02G158500/TraesCS7A02G494200/TraesCS6B02G230000/TraesCS1A02G020700/TraesCS7A02G561500/TraesCS1B02G411700/TraesCS3B02G267800/…	102
2	GO:0001682	BP	GO:0001682	tRNA 5'-leader removal	10/5532	23/31145	0.434783	2.44781	3.22805	0.00370787	0.0290828	0.0243562	TraesCS5A02G157400/TraesCS2D02G569800/TraesCS4D02G133300/TraesCS1A02G297200/TraesCS5D02G162700/TraesCS4B02G127300/TraesCS4B02G138600/TraesCS4D02G143800/TraesCS3B02G585700/TraesCS5B02G156300	10
2	GO:0009828	BP	GO:0009828	plant-type cell wall loosening	10/5532	23/31145	0.434783	2.44781	3.22805	0.00370787	0.0290828	0.0243562	TraesCS6B02G354900/TraesCS6B02G096700/TraesCS7A02G168100/TraesCS6B02G096600/TraesCS6B02G096500/TraesCS7A02G167900/TraesCS7B02G072800/TraesCS7A02G168000/TraesCS7D02G169000/TraesCS7D02G168700	10
2	GO:0016233	BP	GO:0016233	telomere capping	10/5532	23/31145	0.434783	2.44781	3.22805	0.00370787	0.0290828	0.0243562	TraesCS5D02G219400/TraesCS7A02G434500/TraesCS3D02G279000/TraesCS5B02G085000/TraesCS5D02G091200/TraesCS5B02G211100/TraesCS2D02G287600/TraesCS5A02G081400/TraesCS5A02G080200/TraesCS5A02G212600	10
2	GO:0099116	BP	GO:0099116	tRNA 5'-end processing	10/5532	23/31145	0.434783	2.44781	3.22805	0.00370787	0.0290828	0.0243562	TraesCS5A02G157400/TraesCS2D02G569800/TraesCS4D02G133300/TraesCS1A02G297200/TraesCS5D02G162700/TraesCS4B02G127300/TraesCS4B02G138600/TraesCS4D02G143800/TraesCS3B02G585700/TraesCS5B02G156300	10
2	GO:0006457	BP	GO:0006457	protein folding	83/5532	354/31145	0.234463	1.32002	2.81428	0.00389387	0.0304726	0.0255202	TraesCS6B02G058300/TraesCS1B02G126100/TraesCS5B02G513900/TraesCS4B02G082400/TraesCS6A02G050000/TraesCS2A02G080400/TraesCS7D02G032800/TraesCS7B02G237000/TraesCS4A02G164900/TraesCS7D02G364400/TraesCS2A02G084900/TraesCS3A02G476000/TraesCS2A02G306500/TraesCS1D02G208500/TraesCS4B02G314200/TraesCS1D02G442000/TraesCS5B02G198200/TraesCS5D02G219500/TraesCS1A02G152500/TraesCS1D02G365800/TraesCS2D02G082800/…	83
2	GO:0031571	BP	GO:0031571	mitotic G1 DNA damage checkpoint signaling	14/5532	38/31145	0.368421	2.0742	3.07926	0.00408896	0.0317124	0.0265585	TraesCS4A02G300300/TraesCS6A02G092000/TraesCS1D02G209200/TraesCS1A02G206000/TraesCS3A02G389600/TraesCS4D02G192100/TraesCS2B02G105000/TraesCS1B02G219500/TraesCS3D02G380100/TraesCS3B02G223500/TraesCS2D02G087300/TraesCS4B02G225300/TraesCS3A02G499100/TraesCSU02G131500	14
2	GO:0044819	BP	GO:0044819	mitotic G1/S transition checkpoint signaling	14/5532	38/31145	0.368421	2.0742	3.07926	0.00408896	0.0317124	0.0265585	TraesCS4A02G300300/TraesCS6A02G092000/TraesCS1D02G209200/TraesCS1A02G206000/TraesCS3A02G389600/TraesCS4D02G192100/TraesCS2B02G105000/TraesCS1B02G219500/TraesCS3D02G380100/TraesCS3B02G223500/TraesCS2D02G087300/TraesCS4B02G225300/TraesCS3A02G499100/TraesCSU02G131500	14
2	GO:1902807	BP	GO:1902807	negative regulation of cell cycle G1/S phase transition	14/5532	38/31145	0.368421	2.0742	3.07926	0.00408896	0.0317124	0.0265585	TraesCS4A02G300300/TraesCS6A02G092000/TraesCS1D02G209200/TraesCS1A02G206000/TraesCS3A02G389600/TraesCS4D02G192100/TraesCS2B02G105000/TraesCS1B02G219500/TraesCS3D02G380100/TraesCS3B02G223500/TraesCS2D02G087300/TraesCS4B02G225300/TraesCS3A02G499100/TraesCSU02G131500	14
2	GO:2000134	BP	GO:2000134	negative regulation of G1/S transition of mitotic cell cycle	14/5532	38/31145	0.368421	2.0742	3.07926	0.00408896	0.0317124	0.0265585	TraesCS4A02G300300/TraesCS6A02G092000/TraesCS1D02G209200/TraesCS1A02G206000/TraesCS3A02G389600/TraesCS4D02G192100/TraesCS2B02G105000/TraesCS1B02G219500/TraesCS3D02G380100/TraesCS3B02G223500/TraesCS2D02G087300/TraesCS4B02G225300/TraesCS3A02G499100/TraesCSU02G131500	14
2	GO:0140053	BP	GO:0140053	mitochondrial gene expression	32/5532	114/31145	0.280702	1.58034	2.88494	0.00432729	0.0334857	0.0280436	TraesCS3B02G182700/TraesCS2B02G343000/TraesCS4A02G080100/TraesCS2A02G339000/TraesCS1D02G278700/TraesCS1D02G145700/TraesCS7B02G292300/TraesCS7B02G194800/TraesCS4D02G224200/TraesCS3A02G156100/TraesCS2B02G189200/TraesCS7B02G248200/TraesCS7B02G292200/TraesCS2D02G323600/TraesCS1D02G101300/TraesCS6D02G234300/TraesCS7A02G503900/TraesCS7D02G229600/TraesCS2A02G339500/TraesCS5A02G009300/TraesCS4B02G064700/…	32
2	GO:0080117	BP	GO:0080117	secondary growth	11/5532	27/31145	0.407407	2.29369	3.1254	0.00435085	0.033518	0.0280706	TraesCS2D02G103800/TraesCS7A02G146800/TraesCS7B02G049400/TraesCS7B02G049600/TraesCS2B02G121100/TraesCS4A02G133400/TraesCS7D02G148700/TraesCS1B02G311800/TraesCS2A02G104100/TraesCS4B02G171300/TraesCS3A02G342300	11
2	GO:0080190	BP	GO:0080190	lateral growth	11/5532	27/31145	0.407407	2.29369	3.1254	0.00435085	0.033518	0.0280706	TraesCS2D02G103800/TraesCS7A02G146800/TraesCS7B02G049400/TraesCS7B02G049600/TraesCS2B02G121100/TraesCS4A02G133400/TraesCS7D02G148700/TraesCS1B02G311800/TraesCS2A02G104100/TraesCS4B02G171300/TraesCS3A02G342300	11
2	GO:0018205	BP	GO:0018205	peptidyl-lysine modification	107/5532	475/31145	0.225263	1.26823	2.73771	0.00454836	0.0349617	0.0292797	TraesCS5D02G366700/TraesCS4A02G295700/TraesCS5B02G513900/TraesCS3A02G484200/TraesCS7D02G069700/TraesCS2A02G192200/TraesCS6A02G184100/TraesCS7A02G308300/TraesCS7B02G145500/TraesCS6A02G163300/TraesCS6B02G348300/TraesCS2A02G112900/TraesCS6B02G243400/TraesCS7A02G246000/TraesCS5A02G265500/TraesCS2D02G043400/TraesCS7A02G089200/TraesCS4B02G042600/TraesCS7D02G127100/TraesCS6A02G296000/TraesCS6B02G212600/…	107
2	GO:0000919	BP	GO:0000919	cell plate assembly	22/5532	71/31145	0.309859	1.7445	2.91872	0.00467922	0.0358879	0.0300554	TraesCS3D02G333400/TraesCS5A02G090500/TraesCS6A02G175900/TraesCS5D02G176100/TraesCS6B02G209500/TraesCS5A02G171300/TraesCS2D02G483000/TraesCS1B02G411700/TraesCS3A02G339900/TraesCS5B02G096200/TraesCS5B02G168800/TraesCS5A02G091200/TraesCS1A02G385400/TraesCS4A02G157400/TraesCS3B02G371500/TraesCS2A02G356900/TraesCS2D02G355700/TraesCS1D02G393000/TraesCS2B02G376100/TraesCS6D02G385300/TraesCS1A02G177700/…	22
2	GO:0015980	BP	GO:0015980	energy derivation by oxidation of organic compounds	73/5532	308/31145	0.237013	1.33438	2.74077	0.00490055	0.0375022	0.0314074	TraesCS4A02G155400/TraesCS2D02G344500/TraesCS5A02G411200/TraesCS1D02G329000/TraesCS6D02G089900/TraesCS2D02G378200/TraesCS4B02G150100/TraesCS2B02G094300/TraesCS7D02G086000/TraesCS2A02G381700/TraesCS2D02G283300/TraesCS3A02G247900/TraesCS6A02G209600/TraesCS7B02G188700/TraesCS5B02G095300/TraesCS3B02G189200/TraesCS1B02G374200/TraesCS6B02G238500/TraesCS1B02G273100/TraesCS7D02G311200/TraesCS7A02G278100/…	73
2	GO:0030490	BP	GO:0030490	maturation of SSU-rRNA	46/5532	179/31145	0.256983	1.44681	2.78614	0.0049265	0.0375347	0.0314346	TraesCS4D02G264300/TraesCS1D02G068300/TraesCS2D02G115900/TraesCS3B02G552000/TraesCS1A02G067300/TraesCS2A02G459000/TraesCS4D02G043500/TraesCS7B02G293400/TraesCS2A02G575400/TraesCS2A02G259600/TraesCS2D02G586100/TraesCS7D02G334800/TraesCS4A02G244000/TraesCS1B02G085800/TraesCS4B02G264300/TraesCS2A02G131800/TraesCS2B02G282300/TraesCS7D02G500800/TraesCS4D02G268600/TraesCS2D02G175700/TraesCS4D02G069800/…	46
2	GO:0045787	BP	GO:0045787	positive regulation of cell cycle	46/5532	179/31145	0.256983	1.44681	2.78614	0.0049265	0.0375347	0.0314346	TraesCS4A02G300300/TraesCS5A02G142600/TraesCS4D02G123200/TraesCS4A02G247000/TraesCS6D02G089900/TraesCS5A02G103900/TraesCS5D02G176100/TraesCS5A02G171300/TraesCS5B02G141300/TraesCS1A02G396600/TraesCS6A02G195500/TraesCS3A02G389600/TraesCS5B02G168800/TraesCS2A02G504600/TraesCS7D02G117700/TraesCS7A02G315600/TraesCS7D02G312600/TraesCS6D02G306100/TraesCS6D02G332100/TraesCS3D02G089500/TraesCS1D02G091200/…	46
2	GO:1902903	BP	GO:1902903	regulation of supramolecular fiber organization	50/5532	198/31145	0.252525	1.42171	2.76653	0.00505774	0.03845	0.0322011	TraesCS3D02G031900/TraesCS5A02G472100/TraesCS2D02G355300/TraesCS2D02G043600/TraesCS2A02G356400/TraesCS3D02G250900/TraesCS2A02G202900/TraesCS7A02G362000/TraesCS6B02G140000/TraesCS3D02G150600/TraesCS7A02G519400/TraesCS2D02G204600/TraesCS2D02G212800/TraesCS7A02G268900/TraesCS7B02G167200/TraesCS7A02G494200/TraesCS7D02G481400/TraesCS7D02G361000/TraesCS2D02G093700/TraesCS5B02G230400/TraesCS7B02G436000/…	50
2	GO:0006289	BP	GO:0006289	nucleotide-excision repair	27/5532	93/31145	0.290323	1.63451	2.84795	0.00509268	0.0386306	0.0323524	TraesCS3D02G075400/TraesCS3A02G075400/TraesCS1A02G182000/TraesCS1B02G156600/TraesCS6A02G092000/TraesCS3B02G360300/TraesCS2B02G419300/TraesCS5D02G219400/TraesCS7B02G289500/TraesCS1B02G199000/TraesCS1D02G139000/TraesCS3A02G330200/TraesCS2A02G401300/TraesCS3D02G089500/TraesCS5B02G211100/TraesCS3B02G089300/TraesCS3A02G138100/TraesCS6A02G084300/TraesCS7A02G193400/TraesCS3D02G323700/TraesCS1B02G417700/…	27
2	GO:0007005	BP	GO:0007005	mitochondrion organization	94/5532	412/31145	0.228155	1.28451	2.70171	0.00514742	0.0389002	0.0325782	TraesCS3D02G272800/TraesCS2A02G160500/TraesCS7B02G104500/TraesCS3D02G479500/TraesCS6A02G282200/TraesCS7D02G032800/TraesCS3B02G126300/TraesCS3A02G484100/TraesCS3A02G040500/TraesCS6A02G270600/TraesCS3A02G188600/TraesCS7B02G292300/TraesCS6D02G262700/TraesCS6D02G264300/TraesCS4D02G177200/TraesCS5D02G154200/TraesCS1D02G365800/TraesCS1B02G411700/TraesCS2B02G344800/TraesCS2D02G167900/TraesCS5A02G357400/…	94
2	GO:0000266	BP	GO:0000266	mitochondrial fission	13/5532	35/31145	0.371429	2.09113	3.00165	0.00515071	0.0389002	0.0325782	TraesCS3D02G272800/TraesCS7B02G104500/TraesCS1B02G411700/TraesCS3A02G273500/TraesCS7A02G198100/TraesCS6D02G291700/TraesCS3B02G307100/TraesCS1A02G385400/TraesCS7D02G200900/TraesCS1D02G393000/TraesCS6D02G385300/TraesCS4D02G047600/TraesCS6B02G342500	13
2	GO:2000779	BP	GO:2000779	regulation of double-strand break repair	19/5532	59/31145	0.322034	1.81304	2.90506	0.00520352	0.0389667	0.0326338	TraesCS3D02G075400/TraesCS5A02G352700/TraesCS1B02G336400/TraesCS1A02G323500/TraesCS3A02G075400/TraesCS3A02G221000/TraesCS6A02G092000/TraesCS7D02G505300/TraesCS5A02G505600/TraesCS3A02G212600/TraesCS5B02G354900/TraesCS3B02G251200/TraesCS3B02G089300/TraesCS3D02G215000/TraesCS5D02G359700/TraesCS7A02G514900/TraesCS2A02G494600/TraesCS1D02G324400/TraesCS3B02G242700	19
2	GO:0007021	BP	GO:0007021	tubulin complex assembly	8/5532	17/31145	0.470588	2.6494	3.16135	0.00520457	0.0389667	0.0326338	TraesCS4B02G314200/TraesCS5B02G092100/TraesCS1A02G180200/TraesCS5A02G086100/TraesCS4D02G311400/TraesCS1B02G200300/TraesCS4A02G413500/TraesCS5B02G013100	8
2	GO:0035973	BP	GO:0035973	aggrephagy	8/5532	17/31145	0.470588	2.6494	3.16135	0.00520457	0.0389667	0.0326338	TraesCS2A02G278000/TraesCS2D02G277000/TraesCS3D02G392700/TraesCS3B02G431000/TraesCS2A02G176100/TraesCS2B02G295400/TraesCS3A02G398600/TraesCS2B02G202200	8
2	GO:0072384	BP	GO:0072384	organelle transport along microtubule	8/5532	17/31145	0.470588	2.6494	3.16135	0.00520457	0.0389667	0.0326338	TraesCS1D02G240100/TraesCS6B02G417400/TraesCS7D02G117700/TraesCS6D02G363400/TraesCS6D02G363700/TraesCS1B02G252100/TraesCS6A02G379000/TraesCS5B02G525000	8
2	GO:0002098	BP	GO:0002098	tRNA wobble uridine modification	10/5532	24/31145	0.416667	2.34582	3.06524	0.00535619	0.0400152	0.033512	TraesCS5B02G497100/TraesCS3D02G509800/TraesCS2B02G456500/TraesCS6B02G333000/TraesCS3A02G503200/TraesCS5A02G068500/TraesCS5D02G080500/TraesCS5B02G074900/TraesCS3B02G566600/TraesCS2A02G436700	10
2	GO:0048764	BP	GO:0048764	trichoblast maturation	75/5532	319/31145	0.23511	1.32366	2.70038	0.00542323	0.0401951	0.0336626	TraesCS1A02G099400/TraesCS7B02G104500/TraesCS6A02G196600/TraesCS3D02G121400/TraesCS7D02G548300/TraesCS4D02G228800/TraesCS3D02G121300/TraesCS5A02G397100/TraesCS5B02G158500/TraesCS7A02G494200/TraesCS1A02G020700/TraesCS7A02G561500/TraesCS1B02G411700/TraesCS4B02G227200/TraesCS2D02G109900/TraesCS4B02G018700/TraesCS7D02G481400/TraesCS7B02G502100/TraesCS7A02G309500/TraesCS4D02G082600/TraesCS4B02G397700/…	75
2	GO:0048765	BP	GO:0048765	root hair cell differentiation	75/5532	319/31145	0.23511	1.32366	2.70038	0.00542323	0.0401951	0.0336626	TraesCS1A02G099400/TraesCS7B02G104500/TraesCS6A02G196600/TraesCS3D02G121400/TraesCS7D02G548300/TraesCS4D02G228800/TraesCS3D02G121300/TraesCS5A02G397100/TraesCS5B02G158500/TraesCS7A02G494200/TraesCS1A02G020700/TraesCS7A02G561500/TraesCS1B02G411700/TraesCS4B02G227200/TraesCS2D02G109900/TraesCS4B02G018700/TraesCS7D02G481400/TraesCS7B02G502100/TraesCS7A02G309500/TraesCS4D02G082600/TraesCS4B02G397700/…	75
2	GO:0043489	BP	GO:0043489	RNA stabilization	17/5532	51/31145	0.333333	1.87666	2.91189	0.00542675	0.0401951	0.0336626	TraesCS1D02G148100/TraesCS2A02G156100/TraesCS3A02G389600/TraesCS5D02G397600/TraesCS1B02G150100/TraesCS3B02G250700/TraesCS1B02G168700/TraesCS1A02G151100/TraesCS3A02G220400/TraesCS3D02G380100/TraesCS5B02G392800/TraesCS3D02G232300/TraesCS3A02G021300/TraesCS2D02G161900/TraesCS4B02G225300/TraesCS3B02G024900/TraesCS3A02G499100	17
2	GO:1902369	BP	GO:1902369	negative regulation of RNA catabolic process	17/5532	51/31145	0.333333	1.87666	2.91189	0.00542675	0.0401951	0.0336626	TraesCS1D02G148100/TraesCS2A02G156100/TraesCS3A02G389600/TraesCS5D02G397600/TraesCS1B02G150100/TraesCS3B02G250700/TraesCS1B02G168700/TraesCS1A02G151100/TraesCS3A02G220400/TraesCS3D02G380100/TraesCS5B02G392800/TraesCS3D02G232300/TraesCS3A02G021300/TraesCS2D02G161900/TraesCS4B02G225300/TraesCS3B02G024900/TraesCS3A02G499100	17
2	GO:0010090	BP	GO:0010090	trichome morphogenesis	62/5532	256/31145	0.242188	1.36351	2.71413	0.00547384	0.0404573	0.0338822	TraesCS5A02G472100/TraesCS3A02G367900/TraesCS1B02G123200/TraesCS5B02G448900/TraesCS5A02G103900/TraesCS6B02G354900/TraesCS3D02G265900/TraesCS1D02G191600/TraesCS3A02G265700/TraesCS6D02G190300/TraesCS2D02G204600/TraesCS6B02G144800/TraesCS7A02G268900/TraesCS4B02G244900/TraesCS7B02G167200/TraesCS2A02G329700/TraesCS1B02G411700/TraesCS2A02G487500/TraesCS1B02G193200/TraesCS6B02G096700/TraesCS6A02G195500/…	62
2	GO:0000462	BP	GO:0000462	maturation of SSU-rRNA from tricistronic rRNA transcript (SSU-rRNA, 5.8S rRNA, LSU-rRNA)	41/5532	157/31145	0.261146	1.47025	2.74522	0.00567595	0.0418617	0.0350583	TraesCS1D02G068300/TraesCS2D02G115900/TraesCS3B02G552000/TraesCS1A02G067300/TraesCS2A02G459000/TraesCS4D02G043500/TraesCS7B02G293400/TraesCS2A02G575400/TraesCS2A02G259600/TraesCS2D02G586100/TraesCS7D02G334800/TraesCS4A02G244000/TraesCS1B02G085800/TraesCS2A02G131800/TraesCS2B02G282300/TraesCS7D02G500800/TraesCS2D02G175700/TraesCS4D02G069800/TraesCS4A02G006000/TraesCS6D02G126300/TraesCS5A02G439300/…	41
2	GO:0010053	BP	GO:0010053	root epidermal cell differentiation	82/5532	354/31145	0.231638	1.30412	2.67442	0.00569665	0.041925	0.0351113	TraesCS1A02G099400/TraesCS7B02G104500/TraesCS6A02G196600/TraesCS3D02G121400/TraesCS7D02G548300/TraesCS4D02G228800/TraesCS6B02G136600/TraesCS3D02G121300/TraesCS5A02G397100/TraesCS5B02G158500/TraesCS7A02G494200/TraesCS1A02G020700/TraesCS7A02G561500/TraesCS1B02G411700/TraesCS6A02G108000/TraesCS4B02G227200/TraesCS2D02G109900/TraesCS4B02G018700/TraesCS7D02G481400/TraesCS7B02G502100/TraesCS7A02G309500/…	82
2	GO:0032273	BP	GO:0032273	positive regulation of protein polymerization	25/5532	85/31145	0.294118	1.65587	2.81402	0.00572189	0.0420213	0.035192	TraesCS5A02G472100/TraesCS2D02G355300/TraesCS2A02G356400/TraesCS6B02G140000/TraesCS3D02G150600/TraesCS7A02G519400/TraesCS2D02G204600/TraesCS7A02G268900/TraesCS7B02G167200/TraesCS5B02G230400/TraesCS7B02G436000/TraesCS5A02G232100/TraesCS7D02G117700/TraesCS2B02G375700/TraesCS5B02G484800/TraesCS6D02G291400/TraesCS5B02G305100/TraesCS7D02G269500/TraesCS6D02G100700/TraesCS7D02G509600/TraesCS6A02G111800/…	25
2	GO:1905268	BP	GO:1905268	negative regulation of chromatin organization	21/5532	68/31145	0.308824	1.73867	2.83388	0.00588756	0.0431463	0.0361342	TraesCS5B02G513900/TraesCS7D02G069700/TraesCS6B02G243400/TraesCS5D02G208000/TraesCS5B02G200300/TraesCS7A02G194800/TraesCS7A02G074600/TraesCS6A02G213300/TraesCS4B02G053600/TraesCS7D02G196400/TraesCS1B02G343100/TraesCS5A02G201700/TraesCS2A02G384900/TraesCS2D02G381600/TraesCS4D02G053600/TraesCS4A02G372200/TraesCS2B02G401900/TraesCS7B02G100500/TraesCS1D02G331700/TraesCS6D02G196000/TraesCS1A02G329600	21
2	GO:0046328	BP	GO:0046328	regulation of JNK cascade	7/5532	14/31145	0.5	2.81499	3.15674	0.00592674	0.0433416	0.0362977	TraesCS2A02G436400/TraesCS2B02G456800/TraesCS2D02G360600/TraesCS2D02G433500/TraesCS3A02G178900/TraesCS3D02G182400/TraesCS3B02G206600	7
2	GO:0044818	BP	GO:0044818	mitotic G2/M transition checkpoint	11/5532	28/31145	0.392857	2.21177	2.98126	0.00603141	0.044014	0.0368609	TraesCS1D02G354000/TraesCS3D02G192600/TraesCS1D02G082300/TraesCS4B02G227800/TraesCS3A02G487200/TraesCS3B02G535000/TraesCS3B02G218300/TraesCS4A02G071900/TraesCS3A02G188900/TraesCS4D02G228700/TraesCS3D02G482500	11
2	GO:0007113	BP	GO:0007113	endomitotic cell cycle	6/5532	11/31145	0.545455	3.07089	3.19253	0.00638726	0.0465127	0.0389534	TraesCS6D02G190300/TraesCS2A02G329700/TraesCS2B02G352700/TraesCS2D02G333000/TraesCS6B02G225400/TraesCS6A02G205200	6
2	GO:0006432	BP	GO:0006432	phenylalanyl-tRNA aminoacylation	12/5532	32/31145	0.375	2.11124	2.92287	0.00649079	0.0470685	0.0394189	TraesCS6D02G301200/TraesCS5A02G214400/TraesCS5A02G255200/TraesCS5A02G100700/TraesCS5D02G263400/TraesCS5D02G217600/TraesCS5D02G113200/TraesCS1A02G195300/TraesCS5B02G254100/TraesCS1B02G210000/TraesCS5B02G105800/TraesCS5B02G209400	12
2	GO:0030330	BP	GO:0030330	DNA damage response, signal transduction by p53 class mediator	12/5532	32/31145	0.375	2.11124	2.92287	0.00649079	0.0470685	0.0394189	TraesCS4A02G300300/TraesCS1A02G234100/TraesCS3A02G389600/TraesCS3D02G089500/TraesCS1D02G091100/TraesCS1D02G237900/TraesCS3D02G380100/TraesCS3B02G223500/TraesCS1A02G109400/TraesCS4B02G225300/TraesCS3A02G499100/TraesCS1B02G249400	12
2	GO:0010231	BP	GO:0010231	maintenance of seed dormancy	9/5532	21/31145	0.428571	2.41284	3.00992	0.00654972	0.0471989	0.0395281	TraesCS5A02G033400/TraesCS7A02G308300/TraesCS7A02G089200/TraesCS7D02G084500/TraesCS5B02G355700/TraesCS5D02G041700/TraesCS5B02G033600/TraesCS5D02G360400/TraesCS5A02G353300	9
2	GO:0060628	BP	GO:0060628	regulation of ER to Golgi vesicle-mediated transport	9/5532	21/31145	0.428571	2.41284	3.00992	0.00654972	0.0471989	0.0395281	TraesCS2A02G278000/TraesCS2D02G277000/TraesCS3D02G392700/TraesCS3B02G431000/TraesCS2A02G176100/TraesCS7A02G466100/TraesCS2B02G295400/TraesCS3A02G398600/TraesCS2B02G202200	9
2	GO:0097437	BP	GO:0097437	maintenance of dormancy	9/5532	21/31145	0.428571	2.41284	3.00992	0.00654972	0.0471989	0.0395281	TraesCS5A02G033400/TraesCS7A02G308300/TraesCS7A02G089200/TraesCS7D02G084500/TraesCS5B02G355700/TraesCS5D02G041700/TraesCS5B02G033600/TraesCS5D02G360400/TraesCS5A02G353300	9
2	GO:0006029	BP	GO:0006029	proteoglycan metabolic process	18/5532	56/31145	0.321429	1.80963	2.81823	0.00657887	0.0473104	0.0396215	TraesCS7D02G141100/TraesCS3D02G018900/TraesCS7A02G293200/TraesCS7B02G206600/TraesCS7A02G309500/TraesCS7A02G139800/TraesCS7D02G286500/TraesCS7D02G249700/TraesCS3A02G026600/TraesCS1A02G066300/TraesCS1D02G038000/TraesCS7B02G041500/TraesCS7B02G185900/TraesCS7B02G209500/TraesCS5D02G462400/TraesCS7D02G306200/TraesCS3B02G017200/TraesCS5A02G452200	18
2	GO:0006505	BP	GO:0006505	GPI anchor metabolic process	17/5532	52/31145	0.326923	1.84057	2.8193	0.00675241	0.0482574	0.0404146	TraesCS3B02G299400/TraesCS4D02G119600/TraesCS5A02G395700/TraesCS5B02G296400/TraesCS1B02G226900/TraesCS4B02G121400/TraesCS6D02G210300/TraesCS5A02G494700/TraesCS3A02G266100/TraesCS3D02G266200/TraesCS1B02G078600/TraesCS1D02G061100/TraesCS4D02G319000/TraesCS6B02G256100/TraesCS5B02G400500/TraesCS1A02G060100/TraesCS4A02G193700	17
2	GO:0006506	BP	GO:0006506	GPI anchor biosynthetic process	17/5532	52/31145	0.326923	1.84057	2.8193	0.00675241	0.0482574	0.0404146	TraesCS3B02G299400/TraesCS4D02G119600/TraesCS5A02G395700/TraesCS5B02G296400/TraesCS1B02G226900/TraesCS4B02G121400/TraesCS6D02G210300/TraesCS5A02G494700/TraesCS3A02G266100/TraesCS3D02G266200/TraesCS1B02G078600/TraesCS1D02G061100/TraesCS4D02G319000/TraesCS6B02G256100/TraesCS5B02G400500/TraesCS1A02G060100/TraesCS4A02G193700	17
2	GO:0180046	BP	GO:0180046	GPI anchored protein biosynthesis	17/5532	52/31145	0.326923	1.84057	2.8193	0.00675241	0.0482574	0.0404146	TraesCS3B02G299400/TraesCS4D02G119600/TraesCS5A02G395700/TraesCS5B02G296400/TraesCS1B02G226900/TraesCS4B02G121400/TraesCS6D02G210300/TraesCS5A02G494700/TraesCS3A02G266100/TraesCS3D02G266200/TraesCS1B02G078600/TraesCS1D02G061100/TraesCS4D02G319000/TraesCS6B02G256100/TraesCS5B02G400500/TraesCS1A02G060100/TraesCS4A02G193700	17
2	GO:0035510	BP	GO:0035510	DNA dealkylation	13/5532	36/31145	0.361111	2.03305	2.88221	0.00677196	0.0482973	0.040448	TraesCS7A02G088500/TraesCS5B02G482500/TraesCS3A02G028300/TraesCS1B02G448400/TraesCS7A02G194800/TraesCS1A02G418400/TraesCS1D02G426100/TraesCS7D02G196400/TraesCS1B02G184700/TraesCS1A02G172100/TraesCS7B02G100500/TraesCS3D02G017600/TraesCS7D02G083800	13
2	GO:0005871	CC	GO:0005871	kinesin complex	87/5793	147/31742	0.591837	3.24289	12.8783	2.39246e-28	1.29911e-25	9.39356e-26	TraesCS3D02G172000/TraesCS1D02G283300/TraesCS1B02G123200/TraesCS5A02G036600/TraesCS1A02G177600/TraesCS3B02G309000/TraesCS5D02G231200/TraesCS2A02G149500/TraesCS4D02G269100/TraesCS5A02G390000/TraesCS4B02G126400/TraesCS7B02G169100/TraesCS4D02G204200/TraesCS3A02G275300/TraesCS2B02G174600/TraesCS6A02G103200/TraesCS3D02G227300/TraesCS4B02G269800/TraesCS6B02G132300/TraesCS7D02G278800/TraesCS5B02G072900/…	87
2	GO:0005819	CC	GO:0005819	spindle	111/5793	219/31742	0.506849	2.77722	12.4695	1.17527e-27	3.19084e-25	2.30723e-25	TraesCS6A02G059500/TraesCS5D02G500200/TraesCS3D02G333400/TraesCS1D02G283300/TraesCS3B02G329000/TraesCS2B02G250000/TraesCS5A02G036600/TraesCS6B02G079900/TraesCS1B02G267200/TraesCS6B02G140000/TraesCS3A02G294400/TraesCS3D02G188400/TraesCS5D02G231200/TraesCS3D02G109700/TraesCS2A02G436400/TraesCS5D02G176100/TraesCS5A02G390000/TraesCS5A02G171300/TraesCS1B02G266900/TraesCS3A02G224500/TraesCS3D02G271500/…	111
2	GO:0005875	CC	GO:0005875	microtubule associated complex	108/5793	223/31742	0.484305	2.65369	11.709	7.41726e-25	1.34252e-22	9.7075e-23	TraesCS3D02G172000/TraesCS1D02G283300/TraesCS1B02G123200/TraesCS5A02G036600/TraesCS1A02G177600/TraesCS3B02G309000/TraesCS5D02G231200/TraesCS3D02G109700/TraesCS2A02G149500/TraesCS4D02G269100/TraesCS5A02G390000/TraesCS1A02G281200/TraesCS4B02G126400/TraesCS7B02G169100/TraesCS4D02G204200/TraesCS3A02G275300/TraesCS1B02G374100/TraesCS2B02G174600/TraesCS6A02G103200/TraesCS3D02G227300/TraesCS4B02G269800/…	108
2	GO:1905368	CC	GO:1905368	peptidase complex	110/5793	245/31742	0.44898	2.46013	10.8403	5.92051e-22	8.03709e-20	5.81145e-20	TraesCS3B02G299400/TraesCS1A02G348400/TraesCS1A02G104700/TraesCS2A02G086400/TraesCS6B02G174200/TraesCS2D02G496100/TraesCS6D02G105500/TraesCS4D02G119600/TraesCS2A02G314500/TraesCS6D02G195300/TraesCS7A02G372600/TraesCS7D02G413800/TraesCS4D02G265700/TraesCS4A02G008300/TraesCS1D02G123600/TraesCS2A02G278000/TraesCS1B02G270600/TraesCS2B02G450800/TraesCS1B02G141900/TraesCS2D02G277000/TraesCS4B02G227200/…	110
2	GO:1905369	CC	GO:1905369	endopeptidase complex	97/5793	205/31742	0.473171	2.59268	10.8093	1.51209e-21	1.64213e-19	1.18739e-19	TraesCS3B02G299400/TraesCS1A02G348400/TraesCS1A02G104700/TraesCS2A02G086400/TraesCS6B02G174200/TraesCS2D02G496100/TraesCS6D02G105500/TraesCS4D02G119600/TraesCS2A02G314500/TraesCS6D02G195300/TraesCS7A02G372600/TraesCS7D02G413800/TraesCS4D02G265700/TraesCS4A02G008300/TraesCS1D02G123600/TraesCS1B02G270600/TraesCS2B02G450800/TraesCS1B02G141900/TraesCS4B02G227200/TraesCS2A02G495800/TraesCS2B02G524100/…	97
2	GO:0000793	CC	GO:0000793	condensed chromosome	111/5793	258/31742	0.430233	2.3574	10.3437	2.33905e-20	1.92263e-18	1.39021e-18	TraesCS5D02G500200/TraesCS3D02G333400/TraesCS1D02G354000/TraesCS3D02G192600/TraesCS2A02G226000/TraesCS7B02G185100/TraesCS1B02G123200/TraesCS6B02G243400/TraesCS5A02G133000/TraesCS5B02G131900/TraesCS3B02G423800/TraesCS3A02G391800/TraesCS5D02G231200/TraesCS3D02G109700/TraesCSU02G080300/TraesCS5D02G310100/TraesCS7B02G049800/TraesCS6A02G092000/TraesCS6B02G220900/TraesCS3A02G107900/TraesCS4D02G245500/T…	111
2	GO:0000775	CC	GO:0000775	chromosome, centromeric region	82/5793	164/31742	0.5	2.73969	10.5536	2.47853e-20	1.92263e-18	1.39021e-18	TraesCS5D02G500200/TraesCS1B02G161100/TraesCS3D02G333400/TraesCS2A02G226000/TraesCS1D02G306100/TraesCS1B02G123200/TraesCS5D02G231200/TraesCS3D02G109700/TraesCS1D02G307700/TraesCS3B02G498000/TraesCS6A02G103200/TraesCS3A02G107900/TraesCS6B02G132300/TraesCS4D02G245500/TraesCS4D02G039400/TraesCS1B02G317200/TraesCS3A02G389100/TraesCS2D02G311700/TraesCS1A02G143700/TraesCS4A02G317800/TraesCS6A02G227100/…	82
2	GO:0005874	CC	GO:0005874	microtubule	115/5793	281/31742	0.409253	2.24245	9.88432	5.62299e-19	3.81661e-17	2.75971e-17	TraesCS6A02G059500/TraesCS5D02G500200/TraesCS4B02G097800/TraesCS3D02G333400/TraesCS2D02G355300/TraesCS1A02G099400/TraesCS3B02G329000/TraesCS2A02G356400/TraesCS1B02G123200/TraesCS2B02G250000/TraesCS3D02G107700/TraesCS6B02G079900/TraesCS5B02G448900/TraesCS6B02G140000/TraesCS3A02G294400/TraesCS5D02G231200/TraesCS3D02G109700/TraesCS5D02G176100/TraesCS5A02G176200/TraesCS7D02G183600/TraesCS1B02G400200/…	115
2	GO:0005657	CC	GO:0005657	replication fork	65/5793	121/31742	0.53719	2.94346	10.1201	1.69201e-18	1.02085e-16	7.38153e-17	TraesCS5A02G429500/TraesCS5A02G142600/TraesCS4D02G123200/TraesCS2B02G300400/TraesCS2D02G214900/TraesCS4A02G219000/TraesCS4D02G318200/TraesCS5A02G331000/TraesCS6A02G092000/TraesCS7A02G139200/TraesCS2D02G102800/TraesCS3B02G412700/TraesCS5B02G141300/TraesCS6A02G322400/TraesCS2A02G283300/TraesCS3A02G380000/TraesCS2B02G208400/TraesCS2A02G103300/TraesCS1B02G411000/TraesCS1D02G352300/TraesCS2B02G419300/…	65
2	GO:0099513	CC	GO:0099513	polymeric cytoskeletal fiber	129/5793	336/31742	0.383929	2.10369	9.60973	2.47786e-18	1.34548e-16	9.72885e-17	TraesCS6A02G059500/TraesCS3D02G031900/TraesCS5D02G500200/TraesCS4B02G097800/TraesCS3A02G196300/TraesCS3D02G333400/TraesCS2D02G355300/TraesCS1A02G099400/TraesCS3B02G546200/TraesCS3B02G329000/TraesCS2A02G356400/TraesCS1B02G123200/TraesCS2B02G250000/TraesCS3D02G107700/TraesCS6B02G079900/TraesCS5B02G448900/TraesCS6B02G140000/TraesCS3A02G294400/TraesCS5D02G231200/TraesCS3D02G109700/TraesCS5D02G176100/…	129
2	GO:0042575	CC	GO:0042575	DNA polymerase complex	33/5793	41/31742	0.804878	4.41023	10.3238	7.87417e-18	3.88698e-16	2.81059e-16	TraesCS3A02G118400/TraesCS2B02G300400/TraesCS4D02G318200/TraesCS1B02G156600/TraesCS3B02G412700/TraesCS2A02G283300/TraesCS3A02G380000/TraesCS2D02G417200/TraesCS7A02G214100/TraesCS2A02G420100/TraesCS3D02G120300/TraesCS1D02G229400/TraesCS4B02G008300/TraesCS1D02G139000/TraesCS7D02G442100/TraesCS4B02G321500/TraesCS7B02G352800/TraesCS7D02G216200/TraesCS1A02G227700/TraesCS2B02G439200/TraesCS3D02G373300/…	33
2	GO:0000502	CC	GO:0000502	proteasome complex	81/5793	175/31742	0.462857	2.53617	9.62814	1.60328e-17	7.25484e-16	5.24582e-16	TraesCS1A02G348400/TraesCS1A02G104700/TraesCS2A02G086400/TraesCS6B02G174200/TraesCS2D02G496100/TraesCS6D02G105500/TraesCS6D02G195300/TraesCS7A02G372600/TraesCS7D02G413800/TraesCS4D02G265700/TraesCS4A02G008300/TraesCS1D02G123600/TraesCS1B02G270600/TraesCS2B02G450800/TraesCS1B02G141900/TraesCS4B02G227200/TraesCS2A02G495800/TraesCS2B02G524100/TraesCS5B02G284800/TraesCS4D02G157700/TraesCS6B02G144500/…	81
2	GO:0000779	CC	GO:0000779	condensed chromosome, centromeric region	58/5793	109/31742	0.53211	2.91563	9.46578	2.06291e-16	8.61663e-15	6.2305e-15	TraesCS5D02G500200/TraesCS3D02G333400/TraesCS2A02G226000/TraesCS1B02G123200/TraesCS5D02G231200/TraesCS3D02G109700/TraesCS3A02G107900/TraesCS4D02G245500/TraesCS4D02G039400/TraesCS3A02G389100/TraesCS2D02G311700/TraesCS4A02G317800/TraesCS6A02G227100/TraesCS1D02G314400/TraesCS4A02G271800/TraesCS5D02G412100/TraesCS2D02G193800/TraesCS1B02G326100/TraesCS3A02G339900/TraesCS7D02G506400/TraesCS3B02G126500/…	58
2	GO:0000808	CC	GO:0000808	origin recognition complex	21/5793	21/31742	1	5.47937	9.70186	2.97691e-16	1.07764e-14	7.7922e-15	TraesCS5D02G406700/TraesCS5A02G222800/TraesCS5B02G221800/TraesCS5D02G230600/TraesCS4B02G301600/TraesCS7B02G055600/TraesCS2A02G157700/TraesCS7A02G151700/TraesCS2D02G163800/TraesCS5B02G402000/TraesCS4D02G299900/TraesCS4A02G003800/TraesCS7B02G120800/TraesCS3A02G265500/TraesCS5A02G397000/TraesCS3B02G298900/TraesCS7D02G215600/TraesCS2B02G183200/TraesCS7D02G153500/TraesCS3D02G265800/TraesCS7A02G213600	21
2	GO:0005664	CC	GO:0005664	nuclear origin of replication recognition complex	21/5793	21/31742	1	5.47937	9.70186	2.97691e-16	1.07764e-14	7.7922e-15	TraesCS5D02G406700/TraesCS5A02G222800/TraesCS5B02G221800/TraesCS5D02G230600/TraesCS4B02G301600/TraesCS7B02G055600/TraesCS2A02G157700/TraesCS7A02G151700/TraesCS2D02G163800/TraesCS5B02G402000/TraesCS4D02G299900/TraesCS4A02G003800/TraesCS7B02G120800/TraesCS3A02G265500/TraesCS5A02G397000/TraesCS3B02G298900/TraesCS7D02G215600/TraesCS2B02G183200/TraesCS7D02G153500/TraesCS3D02G265800/TraesCS7A02G213600	21
2	GO:0098687	CC	GO:0098687	chromosomal region	106/5793	272/31742	0.389706	2.13534	8.88516	7.60515e-16	2.581e-14	1.86626e-14	TraesCS5D02G500200/TraesCS1B02G161100/TraesCS3D02G333400/TraesCS2A02G226000/TraesCS1D02G306100/TraesCS1B02G123200/TraesCS7D02G312100/TraesCS5D02G231200/TraesCS3D02G109700/TraesCS1D02G307700/TraesCS6A02G092000/TraesCS2D02G102800/TraesCS3B02G498000/TraesCS1D02G442000/TraesCS6A02G103200/TraesCS3A02G107900/TraesCS6B02G132300/TraesCS4D02G245500/TraesCS4D02G039400/TraesCS1B02G317200/TraesCS3A02G389100/…	106
2	GO:0005852	CC	GO:0005852	eukaryotic translation initiation factor 3 complex	29/5793	37/31742	0.783784	4.29464	9.4743	2.93632e-15	8.69363e-14	6.28618e-14	TraesCS7A02G074200/TraesCS5A02G406000/TraesCS1B02G432200/TraesCS4D02G298100/TraesCS1A02G402800/TraesCS3A02G499900/TraesCS2D02G038800/TraesCS5B02G410800/TraesCS4B02G299200/TraesCS6D02G078000/TraesCS4A02G005900/TraesCS2A02G040200/TraesCS5B02G219100/TraesCS2B02G053100/TraesCS7D02G069200/TraesCS5D02G269200/TraesCS5A02G220000/TraesCS6A02G090300/TraesCS6B02G112400/TraesCS5D02G228100/TraesCS3B02G019500/…	29
2	GO:0005876	CC	GO:0005876	spindle microtubule	43/5793	71/31742	0.605634	3.31849	9.24072	2.9774e-15	8.69363e-14	6.28618e-14	TraesCS6A02G059500/TraesCS5D02G500200/TraesCS6B02G079900/TraesCS5D02G231200/TraesCS3D02G109700/TraesCS5D02G176100/TraesCS5A02G171300/TraesCS3A02G107900/TraesCS4D02G245500/TraesCS1D02G314400/TraesCS5D02G412100/TraesCS2D02G193800/TraesCS1B02G326100/TraesCS5A02G201800/TraesCS3B02G126500/TraesCS4A02G058600/TraesCS5B02G222600/TraesCS5A02G401900/TraesCS2B02G363300/TraesCS4B02G246100/TraesCS6B02G195800/…	43
2	GO:0099081	CC	GO:0099081	supramolecular polymer	130/5793	367/31742	0.354223	1.94092	8.56636	3.20207e-15	8.69363e-14	6.28618e-14	TraesCS6A02G059500/TraesCS3D02G031900/TraesCS5D02G500200/TraesCS4B02G097800/TraesCS3A02G196300/TraesCS3D02G333400/TraesCS2D02G355300/TraesCS1A02G099400/TraesCS3B02G546200/TraesCS3B02G329000/TraesCS2A02G356400/TraesCS1B02G123200/TraesCS2B02G250000/TraesCS3D02G107700/TraesCS6B02G079900/TraesCS5B02G448900/TraesCS6B02G140000/TraesCS3A02G294400/TraesCS5D02G231200/TraesCS3D02G109700/TraesCS5D02G176100/…	130
2	GO:0099512	CC	GO:0099512	supramolecular fiber	130/5793	367/31742	0.354223	1.94092	8.56636	3.20207e-15	8.69363e-14	6.28618e-14	TraesCS6A02G059500/TraesCS3D02G031900/TraesCS5D02G500200/TraesCS4B02G097800/TraesCS3A02G196300/TraesCS3D02G333400/TraesCS2D02G355300/TraesCS1A02G099400/TraesCS3B02G546200/TraesCS3B02G329000/TraesCS2A02G356400/TraesCS1B02G123200/TraesCS2B02G250000/TraesCS3D02G107700/TraesCS6B02G079900/TraesCS5B02G448900/TraesCS6B02G140000/TraesCS3A02G294400/TraesCS5D02G231200/TraesCS3D02G109700/TraesCS5D02G176100/…	130
2	GO:0000776	CC	GO:0000776	kinetochore	49/5793	100/31742	0.49	2.68489	7.97337	2.52507e-12	6.52911e-11	4.72106e-11	TraesCS5D02G500200/TraesCS3D02G333400/TraesCS2A02G226000/TraesCS1B02G123200/TraesCS5D02G231200/TraesCS4D02G245500/TraesCS4D02G039400/TraesCS3A02G389100/TraesCS2D02G311700/TraesCS4A02G317800/TraesCS6A02G227100/TraesCS4A02G271800/TraesCS2D02G193800/TraesCS3A02G339900/TraesCS7D02G506400/TraesCS4A02G058600/TraesCS5B02G561500/TraesCS5B02G222600/TraesCS2B02G363300/TraesCS4B02G246100/TraesCS6B02G195800/…	49
2	GO:0005635	CC	GO:0005635	nuclear envelope	106/5793	303/31742	0.349835	1.91688	7.57703	2.68317e-12	6.62254e-11	4.78862e-11	TraesCS5D02G500200/TraesCS3D02G362200/TraesCS3A02G274700/TraesCS4D02G287000/TraesCS2D02G355300/TraesCS1A02G099400/TraesCS2A02G515200/TraesCS1A02G097400/TraesCS1B02G126500/TraesCS2A02G356400/TraesCS3B02G401100/TraesCS1D02G044700/TraesCS4B02G153100/TraesCS5A02G138500/TraesCS6B02G140000/TraesCS3D02G188400/TraesCS4A02G141000/TraesCS5A02G257000/TraesCS3D02G109700/TraesCS3D02G379800/TraesCS4B02G153500/…	106
2	GO:0005643	CC	GO:0005643	nuclear pore	53/5793	113/31742	0.469027	2.56997	7.89932	2.94158e-12	6.9447e-11	5.02156e-11	TraesCS3D02G362200/TraesCS3A02G274700/TraesCS4D02G287000/TraesCS1A02G097400/TraesCS1B02G126500/TraesCS3B02G401100/TraesCS1D02G044700/TraesCS5A02G138500/TraesCS4A02G141000/TraesCS4B02G153500/TraesCS4D02G240200/TraesCS1B02G065700/TraesCS5A02G235800/TraesCS5D02G242900/TraesCS5B02G138600/TraesCS6D02G289000/TraesCS3D02G273800/TraesCS2A02G430300/TraesCS4B02G192500/TraesCS6A02G175000/TraesCS4B02G240400/…	53
2	GO:0032993	CC	GO:0032993	protein-DNA complex	100/5793	282/31742	0.35461	1.94304	7.51583	4.40657e-12	9.96987e-11	7.209e-11	TraesCS2B02G435100/TraesCS5A02G142600/TraesCS7D02G069700/TraesCS4D02G123200/TraesCS6A02G038400/TraesCS2B02G300400/TraesCS2B02G492400/TraesCS1D02G306100/TraesCS4B02G225000/TraesCS6B02G072500/TraesCS4A02G219000/TraesCS3A02G484500/TraesCS4D02G318200/TraesCS6D02G062900/TraesCS6A02G092000/TraesCS6B02G082800/TraesCS7A02G139200/TraesCS7A02G434800/TraesCS7D02G432000/TraesCS3B02G412700/TraesCS5B02G141300/…	100
2	GO:0043596	CC	GO:0043596	nuclear replication fork	40/5793	74/31742	0.540541	2.96182	7.98302	4.66941e-12	1.0142e-10	7.33343e-11	TraesCS5A02G142600/TraesCS4D02G123200/TraesCS2B02G300400/TraesCS4A02G219000/TraesCS4D02G318200/TraesCS5A02G331000/TraesCS6A02G092000/TraesCS7A02G139200/TraesCS3B02G412700/TraesCS5B02G141300/TraesCS2A02G283300/TraesCS3A02G380000/TraesCS2B02G208400/TraesCS1B02G411000/TraesCS1D02G229400/TraesCS2A02G181900/TraesCS7D02G442100/TraesCS4B02G321500/TraesCS2D02G189600/TraesCS5B02G331400/TraesCS7B02G352800/…	40
2	GO:0005828	CC	GO:0005828	kinetochore microtubule	21/5793	26/31742	0.807692	4.42565	8.25642	7.55006e-12	1.5768e-10	1.14015e-10	TraesCS5D02G500200/TraesCS5D02G231200/TraesCS5D02G176100/TraesCS5A02G171300/TraesCS4D02G245500/TraesCS2D02G193800/TraesCS4A02G058600/TraesCS5B02G222600/TraesCS2B02G363300/TraesCS4B02G246100/TraesCS6B02G195800/TraesCS5B02G168800/TraesCS2A02G194000/TraesCS2B02G212800/TraesCS2D02G343300/TraesCS4D02G158800/TraesCS2A02G320000/TraesCS5A02G223700/TraesCS6A02G168100/TraesCS1A02G230600/TraesCS6D02G157200	21
2	GO:0000794	CC	GO:0000794	condensed nuclear chromosome	69/5793	171/31742	0.403509	2.21097	7.50223	1.20785e-11	2.42911e-10	1.75644e-10	TraesCS1D02G354000/TraesCS3D02G192600/TraesCS2A02G226000/TraesCS5A02G133000/TraesCS5B02G131900/TraesCS3D02G109700/TraesCSU02G080300/TraesCS5D02G310100/TraesCS7B02G049800/TraesCS6A02G092000/TraesCS6B02G220900/TraesCS3A02G107900/TraesCS4D02G039400/TraesCS1D02G082300/TraesCS5D02G141200/TraesCS2B02G559100/TraesCS6A02G227100/TraesCS1D02G314400/TraesCS4A02G271800/TraesCS5D02G412100/TraesCS5B02G085000/T…	69
2	GO:0030981	CC	GO:0030981	cortical microtubule cytoskeleton	36/5793	67/31742	0.537313	2.94414	7.52677	6.79967e-11	1.31865e-09	9.53487e-10	TraesCS5B02G155000/TraesCS4B02G097800/TraesCS3D02G333400/TraesCS2D02G355300/TraesCS2A02G356400/TraesCS5B02G448900/TraesCS6B02G140000/TraesCS7D02G183600/TraesCS1B02G400200/TraesCS2D02G226900/TraesCS3A02G264600/TraesCS2A02G487500/TraesCS6B02G105100/TraesCS5B02G230400/TraesCS3A02G339900/TraesCS5A02G232100/TraesCS7D02G117700/TraesCS2B02G375700/TraesCS6A02G298800/TraesCS6A02G282800/TraesCS5A02G156800/…	36
2	GO:0005838	CC	GO:0005838	proteasome regulatory particle	30/5793	52/31742	0.576923	3.16118	7.36941	2.51228e-10	4.54723e-09	3.28801e-09	TraesCS1A02G348400/TraesCS6D02G105500/TraesCS7D02G413800/TraesCS4D02G265700/TraesCS1B02G270600/TraesCS2B02G450800/TraesCS6B02G144500/TraesCS2D02G427700/TraesCS7B02G321900/TraesCS1D02G260000/TraesCS2D02G087900/TraesCS5B02G544500/TraesCS4B02G265700/TraesCS2A02G430100/TraesCS2B02G105700/TraesCS5D02G543600/TraesCS2D02G424200/TraesCS4B02G265800/TraesCS5D02G340000/TraesCS2D02G310600/TraesCS4A02G044600/…	30
2	GO:0022624	CC	GO:0022624	proteasome accessory complex	30/5793	52/31742	0.576923	3.16118	7.36941	2.51228e-10	4.54723e-09	3.28801e-09	TraesCS1A02G348400/TraesCS6D02G105500/TraesCS7D02G413800/TraesCS4D02G265700/TraesCS1B02G270600/TraesCS2B02G450800/TraesCS6B02G144500/TraesCS2D02G427700/TraesCS7B02G321900/TraesCS1D02G260000/TraesCS2D02G087900/TraesCS5B02G544500/TraesCS4B02G265700/TraesCS2A02G430100/TraesCS2B02G105700/TraesCS5D02G543600/TraesCS2D02G424200/TraesCS4B02G265800/TraesCS5D02G340000/TraesCS2D02G310600/TraesCS4A02G044600/…	30
2	GO:0030894	CC	GO:0030894	replisome	27/5793	44/31742	0.613636	3.36234	7.40892	2.81485e-10	4.77646e-09	3.45375e-09	TraesCS2B02G300400/TraesCS4A02G219000/TraesCS4D02G318200/TraesCS6A02G092000/TraesCS7A02G139200/TraesCS3B02G412700/TraesCS2A02G283300/TraesCS3A02G380000/TraesCS1D02G229400/TraesCS7D02G442100/TraesCS4B02G321500/TraesCS7B02G352800/TraesCS6B02G462700/TraesCS6A02G413400/TraesCS1A02G227700/TraesCS3D02G373300/TraesCS3A02G380100/TraesCS6D02G398100/TraesCS1B02G242000/TraesCS7A02G452800/TraesCS2D02G282000/…	27
2	GO:0043601	CC	GO:0043601	nuclear replisome	27/5793	44/31742	0.613636	3.36234	7.40892	2.81485e-10	4.77646e-09	3.45375e-09	TraesCS2B02G300400/TraesCS4A02G219000/TraesCS4D02G318200/TraesCS6A02G092000/TraesCS7A02G139200/TraesCS3B02G412700/TraesCS2A02G283300/TraesCS3A02G380000/TraesCS1D02G229400/TraesCS7D02G442100/TraesCS4B02G321500/TraesCS7B02G352800/TraesCS6B02G462700/TraesCS6A02G413400/TraesCS1A02G227700/TraesCS3D02G373300/TraesCS3A02G380100/TraesCS6D02G398100/TraesCS1B02G242000/TraesCS7A02G452800/TraesCS2D02G282000/…	27
2	GO:0008250	CC	GO:0008250	oligosaccharyltransferase complex	22/5793	32/31742	0.6875	3.76707	7.39943	5.18378e-10	8.463e-09	6.11941e-09	TraesCS7A02G033300/TraesCSU02G137700/TraesCS7B02G315600/TraesCS7D02G454500/TraesCS4B02G322500/TraesCS2B02G587900/TraesCS7A02G415500/TraesCS2D02G558800/TraesCS4A02G456100/TraesCS5A02G494600/TraesCS1A02G340400/TraesCS2B02G616300/TraesCS7D02G029800/TraesCS2D02G566500/TraesCS1B02G352700/TraesCS7D02G409000/TraesCS1D02G342400/TraesCS2A02G555600/TraesCS3A02G417000/TraesCS7B02G367900/TraesCS7D02G160200/T…	22
2	GO:0000347	CC	GO:0000347	THO complex	24/5793	37/31742	0.648649	3.55419	7.34499	5.29912e-10	8.463e-09	6.11941e-09	TraesCS1D02G298400/TraesCS6A02G332800/TraesCS3B02G224600/TraesCS1D02G125300/TraesCS5A02G088400/TraesCS6D02G344100/TraesCS5A02G195000/TraesCS6B02G393500/TraesCS6A02G360600/TraesCS1A02G299500/TraesCS6D02G311700/TraesCS5D02G198200/TraesCS3A02G422800/TraesCS1B02G309300/TraesCS3A02G200400/TraesCS5A02G178200/TraesCS3D02G203400/TraesCS1A02G129400/TraesCS5B02G284700/TraesCS5D02G100800/TraesCS5B02G175900/…	24
2	GO:0005658	CC	GO:0005658	alpha DNA polymerase:primase complex	14/5793	15/31742	0.933333	5.11408	7.53018	5.58929e-10	8.67139e-09	6.27009e-09	TraesCS2B02G300400/TraesCS3B02G412700/TraesCS2A02G283300/TraesCS3A02G380000/TraesCS1D02G229400/TraesCS7D02G442100/TraesCS7B02G352800/TraesCS1A02G227700/TraesCS3D02G373300/TraesCS3A02G380100/TraesCS1B02G242000/TraesCS7A02G452800/TraesCS2D02G282000/TraesCS3B02G412600	14
2	GO:0009524	CC	GO:0009524	phragmoplast	77/5793	230/31742	0.334783	1.8344	6.00069	2.20045e-08	3.31901e-07	2.3999e-07	TraesCS5D02G500200/TraesCS3D02G333400/TraesCS2A02G559500/TraesCS2B02G250000/TraesCS1B02G267200/TraesCS3D02G188400/TraesCS6A02G175900/TraesCS3D02G109700/TraesCS2A02G436400/TraesCS6B02G209500/TraesCS1B02G400200/TraesCS2B02G597400/TraesCS1B02G266900/TraesCS2D02G483000/TraesCS6A02G103200/TraesCS3A02G107900/TraesCS6B02G132300/TraesCS4D02G245500/TraesCS3A02G264600/TraesCS2B02G456800/TraesCS1B02G411700/…	77
2	GO:0055028	CC	GO:0055028	cortical microtubule	30/5793	61/31742	0.491803	2.69477	6.26006	3.83439e-08	5.62722e-07	4.06892e-07	TraesCS4B02G097800/TraesCS2D02G355300/TraesCS2A02G356400/TraesCS5B02G448900/TraesCS6B02G140000/TraesCS7D02G183600/TraesCS1B02G400200/TraesCS2D02G226900/TraesCS3A02G264600/TraesCS2A02G487500/TraesCS6B02G105100/TraesCS5B02G230400/TraesCS5A02G232100/TraesCS7D02G117700/TraesCS2B02G375700/TraesCS6A02G298800/TraesCS6A02G282800/TraesCS1A02G378900/TraesCS2B02G246900/TraesCS6D02G100700/TraesCS6B02G328200/…	30
2	GO:0031597	CC	GO:0031597	cytosolic proteasome complex	27/5793	52/31742	0.519231	2.84506	6.29147	4.23175e-08	6.04695e-07	4.37242e-07	TraesCS1A02G348400/TraesCS2A02G086400/TraesCS6D02G105500/TraesCS7A02G372600/TraesCS7D02G413800/TraesCS2B02G450800/TraesCS6B02G144500/TraesCS2D02G427700/TraesCS7B02G321900/TraesCS2B02G100400/TraesCS2D02G087900/TraesCS2A02G475900/TraesCS2D02G476000/TraesCS2A02G430100/TraesCS2B02G105700/TraesCS5D02G269200/TraesCS3B02G457100/TraesCS2B02G499600/TraesCS7B02G254400/TraesCS7D02G350300/TraesCS6A02G116500/…	27
2	GO:0005881	CC	GO:0005881	cytoplasmic microtubule	34/5793	76/31742	0.447368	2.4513	5.98506	9.54173e-08	1.3009e-06	9.4065e-07	TraesCS4B02G097800/TraesCS2D02G355300/TraesCS2A02G356400/TraesCS5B02G448900/TraesCS6B02G140000/TraesCS7D02G183600/TraesCS1B02G400200/TraesCS2D02G226900/TraesCS3A02G264600/TraesCS2A02G487500/TraesCS6B02G105100/TraesCS2D02G093700/TraesCS5B02G230400/TraesCS5A02G232100/TraesCS7D02G117700/TraesCS2B02G375700/TraesCS6A02G298800/TraesCS6A02G282800/TraesCS4D02G225300/TraesCS1A02G378900/TraesCS2B02G246900/…	34
2	GO:0030126	CC	GO:0030126	COPI vesicle coat	16/5793	23/31742	0.695652	3.81174	6.37354	9.8226e-08	1.3009e-06	9.4065e-07	TraesCS2D02G422600/TraesCS6D02G165800/TraesCS3A02G192400/TraesCS2A02G424700/TraesCS4A02G388200/TraesCS7D02G083900/TraesCS2B02G444400/TraesCS6A02G179300/TraesCS3D02G195500/TraesCS7A02G088600/TraesCS5A02G540800/TraesCS4D02G363900/TraesCS6B02G206500/TraesCS3B02G221400/TraesCS3B02G221200/TraesCS4B02G373400	16
2	GO:0030663	CC	GO:0030663	COPI-coated vesicle membrane	16/5793	23/31742	0.695652	3.81174	6.37354	9.8226e-08	1.3009e-06	9.4065e-07	TraesCS2D02G422600/TraesCS6D02G165800/TraesCS3A02G192400/TraesCS2A02G424700/TraesCS4A02G388200/TraesCS7D02G083900/TraesCS2B02G444400/TraesCS6A02G179300/TraesCS3D02G195500/TraesCS7A02G088600/TraesCS5A02G540800/TraesCS4D02G363900/TraesCS6B02G206500/TraesCS3B02G221400/TraesCS3B02G221200/TraesCS4B02G373400	16
2	GO:0009574	CC	GO:0009574	preprophase band	28/5793	58/31742	0.482759	2.64521	5.92541	1.78498e-07	2.30773e-06	1.66867e-06	TraesCS5B02G155000/TraesCS5D02G500200/TraesCS3D02G333400/TraesCS2A02G436400/TraesCS1A02G281200/TraesCS1B02G400200/TraesCS3A02G264600/TraesCS2B02G456800/TraesCS2D02G360600/TraesCS6B02G105100/TraesCS1D02G280500/TraesCS3A02G339900/TraesCS2D02G433500/TraesCS7D02G117700/TraesCS6A02G282800/TraesCS5A02G156800/TraesCS1A02G378900/TraesCS3A02G178900/TraesCS3D02G182400/TraesCS3B02G371500/TraesCS3B02G297900/…	28
2	GO:0009295	CC	GO:0009295	nucleoid	40/5793	102/31742	0.392157	2.14877	5.49058	5.654e-07	7.13981e-06	5.16265e-06	TraesCS6A02G319100/TraesCS3D02G484500/TraesCS3D02G119600/TraesCS2A02G213508/TraesCS2A02G013600/TraesCS3D02G188800/TraesCS7D02G043000/TraesCS3B02G360300/TraesCS3A02G488800/TraesCS5D02G480300/TraesCS2B02G238300/TraesCS1D02G246100/TraesCS4D02G073500/TraesCS4A02G434000/TraesCS1D02G211600/TraesCS1A02G208400/TraesCS7D02G091500/TraesCS3A02G184800/TraesCS7A02G095300/TraesCS1B02G257400/TraesCS4B02G074900/…	40
2	GO:0051233	CC	GO:0051233	spindle midzone	17/5793	28/31742	0.607143	3.32676	5.81979	7.36222e-07	9.08565e-06	6.56964e-06	TraesCS5D02G231200/TraesCS3D02G109700/TraesCS3A02G224500/TraesCS3A02G107900/TraesCS1D02G314400/TraesCS5D02G412100/TraesCS1B02G326100/TraesCS3B02G126500/TraesCS5B02G222600/TraesCS5A02G401900/TraesCS7D02G117700/TraesCS5B02G406600/TraesCS4D02G158800/TraesCS1A02G314000/TraesCS3B02G254000/TraesCS5A02G223700/TraesCS1A02G230600	17
2	GO:0000786	CC	GO:0000786	nucleosome	59/5793	177/31742	0.333333	1.82646	5.20962	1.07722e-06	1.29984e-05	9.39887e-06	TraesCS2B02G435100/TraesCS7D02G069700/TraesCS6A02G038400/TraesCS2B02G492400/TraesCS1D02G306100/TraesCS4B02G225000/TraesCS6B02G072500/TraesCS3A02G484500/TraesCS6D02G062900/TraesCS6B02G082800/TraesCS7A02G434800/TraesCS7D02G432000/TraesCS1D02G286600/TraesCS1B02G317200/TraesCS2B02G436500/TraesCSU02G175900/TraesCS2B02G492300/TraesCS7A02G434600/TraesCS3D02G150200/TraesCS2A02G417600/TraesCS7A02G434500/T…	59
2	GO:0005813	CC	GO:0005813	centrosome	30/5793	69/31742	0.434783	2.38234	5.43119	1.12537e-06	1.32843e-05	9.6056e-06	TraesCS2D02G355300/TraesCS4D02G034500/TraesCS2A02G356400/TraesCS5A02G036600/TraesCS5A02G138500/TraesCS5D02G176100/TraesCS4B02G037200/TraesCS5A02G390000/TraesCS5A02G171300/TraesCS5B02G138600/TraesCS2D02G102800/TraesCS3D02G227300/TraesCS4D02G039400/TraesCS2A02G103300/TraesCS4B02G188600/TraesCS4A02G276500/TraesCS4A02G271800/TraesCS5D02G399800/TraesCS2B02G120600/TraesCS5B02G395000/TraesCS5B02G168800/…	30
2	GO:0045275	CC	GO:0045275	respiratory chain complex III	13/5793	19/31742	0.684211	3.74904	5.66335	2.2065e-06	2.54922e-05	1.84328e-05	TraesCS3B02G126300/TraesCS7A02G278100/TraesCS6A02G202900/TraesCS7B02G175500/TraesCS4B02G248700/TraesCS2D02G286500/TraesCS4D02G248100/TraesCS3A02G107500/TraesCS3D02G109500/TraesCS4A02G056200/TraesCS2B02G305000/TraesCS2A02G288200/TraesCS7D02G277900	13
2	GO:0034399	CC	GO:0034399	nuclear periphery	40/5793	108/31742	0.37037	2.0294	5.06313	3.11004e-06	3.51823e-05	2.54395e-05	TraesCS3D02G362200/TraesCS2B02G166300/TraesCS4D02G287000/TraesCS3D02G075400/TraesCS3B02G401100/TraesCS3D02G119600/TraesCS3A02G075400/TraesCS2A02G202900/TraesCS4B02G042600/TraesCS5D02G139200/TraesCS2A02G185700/TraesCS1B02G065700/TraesCS2D02G212800/TraesCS2D02G202000/TraesCS2D02G144800/TraesCS4B02G192500/TraesCS4A02G271400/TraesCS4A02G015800/TraesCS2B02G230000/TraesCS3D02G043600/TraesCS5B02G109500/…	40
2	GO:0005663	CC	GO:0005663	DNA replication factor C complex	17/5793	31/31742	0.548387	3.00482	5.27658	5.1885e-06	5.63471e-05	4.07434e-05	TraesCS5A02G429500/TraesCS6A02G322400/TraesCS1D02G352300/TraesCS2B02G419300/TraesCS5D02G128600/TraesCS7B02G289500/TraesCS5D02G437600/TraesCS7D02G310800/TraesCS6B02G353100/TraesCS1B02G364000/TraesCS7B02G214800/TraesCS2A02G401300/TraesCS7A02G313900/TraesCS5B02G431500/TraesCS1A02G348900/TraesCS4A02G226500/TraesCS3D02G281700	17
2	GO:0031595	CC	GO:0031595	nuclear proteasome complex	17/5793	31/31742	0.548387	3.00482	5.27658	5.1885e-06	5.63471e-05	4.07434e-05	TraesCS2A02G086400/TraesCS7A02G372600/TraesCS2B02G100400/TraesCS2D02G087900/TraesCS5B02G544500/TraesCS2A02G475900/TraesCS2D02G476000/TraesCS2B02G105700/TraesCS5D02G543600/TraesCS3B02G457100/TraesCS2B02G499600/TraesCS4A02G329600/TraesCS7B02G254400/TraesCS7D02G350300/TraesCS3D02G417000/TraesCS2D02G083900/TraesCS3A02G421900	17
2	GO:0008540	CC	GO:0008540	proteasome regulatory particle, base subcomplex	15/5793	26/31742	0.576923	3.16118	5.20882	8.13364e-06	8.49339e-05	6.14139e-05	TraesCS1A02G348400/TraesCS6D02G105500/TraesCS7D02G413800/TraesCS2B02G450800/TraesCS6B02G144500/TraesCS2D02G427700/TraesCS7B02G321900/TraesCS2D02G087900/TraesCS2A02G430100/TraesCS2B02G105700/TraesCS3B02G457100/TraesCS6A02G116500/TraesCS3D02G417000/TraesCS7D02G413900/TraesCS3A02G421900	15
2	GO:0008541	CC	GO:0008541	proteasome regulatory particle, lid subcomplex	15/5793	26/31742	0.576923	3.16118	5.20882	8.13364e-06	8.49339e-05	6.14139e-05	TraesCS4D02G265700/TraesCS1B02G270600/TraesCS1D02G260000/TraesCS5B02G544500/TraesCS4B02G265700/TraesCS5D02G543600/TraesCS2D02G424200/TraesCS4B02G265800/TraesCS5D02G340000/TraesCS2D02G310600/TraesCS4A02G044600/TraesCS4A02G329600/TraesCS1B02G210900/TraesCS2A02G257000/TraesCS5A02G335200	15
2	GO:0030863	CC	GO:0030863	cortical cytoskeleton	40/5793	112/31742	0.357143	1.95692	4.79332	8.69428e-06	8.90754e-05	6.44085e-05	TraesCS5B02G155000/TraesCS3D02G031900/TraesCS4B02G097800/TraesCS3D02G333400/TraesCS2D02G355300/TraesCS2A02G356400/TraesCS5B02G448900/TraesCS6B02G140000/TraesCS7D02G183600/TraesCS1B02G400200/TraesCS1B02G301500/TraesCS2D02G226900/TraesCS3A02G264600/TraesCS2A02G487500/TraesCS6B02G105100/TraesCS5B02G230400/TraesCS3A02G339900/TraesCS5A02G232100/TraesCS7D02G117700/TraesCS2B02G375700/TraesCS6A02G298800/…	40
2	GO:0030137	CC	GO:0030137	COPI-coated vesicle	16/5793	29/31742	0.551724	3.0231	5.14991	8.8804e-06	8.92974e-05	6.4569e-05	TraesCS2D02G422600/TraesCS6D02G165800/TraesCS3A02G192400/TraesCS2A02G424700/TraesCS4A02G388200/TraesCS7D02G083900/TraesCS2B02G444400/TraesCS6A02G179300/TraesCS3D02G195500/TraesCS7A02G088600/TraesCS5A02G540800/TraesCS4D02G363900/TraesCS6B02G206500/TraesCS3B02G221400/TraesCS3B02G221200/TraesCS4B02G373400	16
2	GO:0033597	CC	GO:0033597	mitotic checkpoint complex	13/5793	21/31742	0.619048	3.39199	5.18081	1.14565e-05	0.000113107	8.17852e-05	TraesCS5A02G197800/TraesCS4D02G245500/TraesCS2D02G193800/TraesCS4A02G058600/TraesCS4B02G246100/TraesCS2A02G194000/TraesCS2B02G212800/TraesCS6A02G268900/TraesCS6D02G246000/TraesCS5A02G272600/TraesCS5B02G401600/TraesCS5A02G396600/TraesCS5D02G193100	13
2	GO:0005815	CC	GO:0005815	microtubule organizing center	42/5793	122/31742	0.344262	1.88634	4.63449	1.48868e-05	0.000144348	0.000104375	TraesCS5D02G500200/TraesCS2D02G355300/TraesCS4D02G034500/TraesCS2A02G356400/TraesCS5A02G036600/TraesCS5A02G138500/TraesCS6B02G140000/TraesCS5D02G176100/TraesCS4B02G037200/TraesCS5A02G390000/TraesCS5A02G171300/TraesCS5B02G138600/TraesCS2D02G102800/TraesCS3D02G227300/TraesCS4D02G039400/TraesCS2A02G103300/TraesCS4B02G188600/TraesCS4A02G276500/TraesCS4A02G271800/TraesCS5B02G230400/TraesCS5A02G232100/…	42
2	GO:0000922	CC	GO:0000922	spindle pole	17/5793	33/31742	0.515152	2.82271	4.94976	1.57201e-05	0.000149755	0.000108285	TraesCS3D02G333400/TraesCS3B02G329000/TraesCS3A02G294400/TraesCS3D02G109700/TraesCS5D02G176100/TraesCS5A02G171300/TraesCS3D02G271500/TraesCS3A02G107900/TraesCS3B02G305600/TraesCS3A02G339900/TraesCS3B02G126500/TraesCS5B02G168800/TraesCS7D02G117700/TraesCS6A02G282800/TraesCS3A02G271900/TraesCS3B02G371500/TraesCS6D02G263300	17
2	GO:0005849	CC	GO:0005849	mRNA cleavage factor complex	20/5793	43/31742	0.465116	2.54854	4.80106	2.02665e-05	0.000187276	0.000135415	TraesCS1D02G355400/TraesCS4D02G067100/TraesCS5B02G292800/TraesCS5D02G464200/TraesCS1B02G366600/TraesCS5A02G453700/TraesCS5D02G300900/TraesCS2A02G580600/TraesCS1D02G147600/TraesCS1A02G150600/TraesCS3B02G250700/TraesCS5A02G293600/TraesCS1A02G355100/TraesCS5B02G462500/TraesCS3A02G220400/TraesCS2B02G608100/TraesCS3D02G232300/TraesCS2D02G592500/TraesCS4B02G012000/TraesCS1B02G168200	20
2	GO:0072686	CC	GO:0072686	mitotic spindle	23/5793	53/31742	0.433962	2.37784	4.74334	2.03485e-05	0.000187276	0.000135415	TraesCS5D02G500200/TraesCS1D02G283300/TraesCS5D02G231200/TraesCS3A02G389100/TraesCS2A02G487500/TraesCS6B02G105100/TraesCS5B02G222600/TraesCS7D02G117700/TraesCS6D02G306100/TraesCS6A02G282800/TraesCS1B02G230600/TraesCS4D02G158800/TraesCS1A02G217400/TraesCS1B02G293500/TraesCS5A02G223700/TraesCS1A02G284300/TraesCS6B02G356900/TraesCS3D02G380600/TraesCS1D02G219200/TraesCS2B02G427400/TraesCS1A02G230600/…	23
2	GO:0005839	CC	GO:0005839	proteasome core complex	28/5793	71/31742	0.394366	2.16088	4.62687	2.37645e-05	0.000215069	0.000155512	TraesCS6B02G174200/TraesCS4A02G008300/TraesCS1D02G123600/TraesCS1B02G141900/TraesCS5B02G284800/TraesCS4D02G157700/TraesCS1D02G421300/TraesCS7A02G520800/TraesCS5A02G287400/TraesCS4B02G099100/TraesCS3B02G319500/TraesCS5B02G299900/TraesCS4D02G095100/TraesCS4A02G220400/TraesCS4D02G295500/TraesCS5D02G121300/TraesCS4A02G167300/TraesCS7D02G105500/TraesCS5A02G109000/TraesCS4D02G033400/TraesCS7D02G078000/…	28
2	GO:0008275	CC	GO:0008275	gamma-tubulin small complex	9/5793	12/31742	0.75	4.10953	5.0904	2.87537e-05	0.000247829	0.0001792	TraesCS2D02G355300/TraesCS2A02G356400/TraesCS6B02G140000/TraesCS5B02G230400/TraesCS5A02G232100/TraesCS2B02G375700/TraesCS6D02G100700/TraesCS6A02G111800/TraesCS5D02G235900	9
2	GO:0009328	CC	GO:0009328	phenylalanine-tRNA ligase complex	9/5793	12/31742	0.75	4.10953	5.0904	2.87537e-05	0.000247829	0.0001792	TraesCS6D02G301200/TraesCS5A02G214400/TraesCS5A02G100700/TraesCS5D02G217600/TraesCS5D02G113200/TraesCS1A02G195300/TraesCS1B02G210000/TraesCS5B02G105800/TraesCS5B02G209400	9
2	GO:0042555	CC	GO:0042555	MCM complex	9/5793	12/31742	0.75	4.10953	5.0904	2.87537e-05	0.000247829	0.0001792	TraesCS3B02G224600/TraesCS3B02G112900/TraesCS3A02G097200/TraesCS6D02G344100/TraesCS6B02G393500/TraesCS6A02G360600/TraesCS3A02G200400/TraesCS3D02G203400/TraesCS3D02G097700	9
2	GO:0008622	CC	GO:0008622	epsilon DNA polymerase complex	8/5793	10/31742	0.8	4.3835	5.05614	3.87521e-05	0.000328787	0.000237739	TraesCS3A02G118400/TraesCS1B02G156600/TraesCS3D02G120300/TraesCS4B02G008300/TraesCS1D02G139000/TraesCS1B02G417700/TraesCS1A02G130700/TraesCS4D02G007000	8
2	GO:0031261	CC	GO:0031261	DNA replication preinitiation complex	10/5793	15/31742	0.666667	3.65291	4.85575	4.96134e-05	0.000414463	0.000299689	TraesCS5A02G142600/TraesCS4D02G123200/TraesCS5B02G141300/TraesCS1B02G411000/TraesCS7B02G120800/TraesCS5D02G149500/TraesCS7D02G215600/TraesCS4A02G189900/TraesCS4B02G129200/TraesCS7A02G213600	10
2	GO:0005846	CC	GO:0005846	nuclear cap binding complex	9/5793	13/31742	0.692308	3.79341	4.75971	7.82121e-05	0.000643472	0.000465281	TraesCS7B02G323700/TraesCS7D02G416100/TraesCS6B02G066700/TraesCS7A02G423200/TraesCS6D02G203100/TraesCS4A02G138800/TraesCS6A02G232100/TraesCS4D02G167200/TraesCS6B02G249500	9
2	GO:0019774	CC	GO:0019774	proteasome core complex, beta-subunit complex	17/5793	37/31742	0.459459	2.51755	4.36397	0.000101823	0.000825221	0.000596699	TraesCS6B02G174200/TraesCS1D02G123600/TraesCS1B02G141900/TraesCS5B02G284800/TraesCS1D02G421300/TraesCS7A02G520800/TraesCS4B02G099100/TraesCS5B02G299900/TraesCS4D02G095100/TraesCS4A02G220400/TraesCS7D02G105500/TraesCS4D02G033400/TraesCS7D02G078000/TraesCS4A02G381500/TraesCS1A02G122700/TraesCS5A02G301400/TraesCS5A02G285600	17
2	GO:0045271	CC	GO:0045271	respiratory chain complex I	34/5793	101/31742	0.336634	1.84454	4.0166	0.000152793	0.00122009	0.000882224	TraesCS4A02G155400/TraesCS4D02G193300/TraesCS1D02G329000/TraesCS6A02G389100/TraesCS2B02G259100/TraesCS1A02G105600/TraesCS2B02G215200/TraesCS6D02G177500/TraesCS1B02G131300/TraesCS2D02G196100/TraesCS7B02G188700/TraesCS6A02G188800/TraesCS3B02G189200/TraesCS2B02G344800/TraesCS2D02G237400/TraesCS2A02G191500/TraesCS2A02G272800/TraesCS4B02G047900/TraesCS5D02G418000/TraesCS2D02G325800/TraesCS2A02G234200/…	34
2	GO:0042646	CC	GO:0042646	plastid nucleoid	27/5793	74/31742	0.364865	1.99923	4.06605	0.000158212	0.0012358	0.000893581	TraesCS3D02G484500/TraesCS3D02G119600/TraesCS2A02G213508/TraesCS2A02G013600/TraesCS7D02G043000/TraesCS3B02G360300/TraesCS3A02G488800/TraesCS2B02G238300/TraesCS1D02G246100/TraesCS4A02G434000/TraesCS7D02G091500/TraesCS7A02G095300/TraesCS1B02G257400/TraesCS3A02G330200/TraesCS7A02G048600/TraesCS5B02G069000/TraesCS3A02G365700/TraesCS1B02G434400/TraesCS3B02G339200/TraesCS1A02G119700/TraesCS1B02G139100/…	27
2	GO:0140534	CC	GO:0140534	endoplasmic reticulum protein-containing complex	50/5793	167/31742	0.299401	1.64053	3.92128	0.000159311	0.0012358	0.000893581	TraesCS7A02G033300/TraesCS3B02G299400/TraesCSU02G137700/TraesCS4D02G119600/TraesCS2D02G075500/TraesCS2A02G314500/TraesCS7B02G315600/TraesCS1A02G099300/TraesCS3D02G184200/TraesCS7D02G454500/TraesCS1B02G125100/TraesCS4B02G322500/TraesCS1B02G226900/TraesCS4B02G121400/TraesCS2B02G587900/TraesCS5B02G090500/TraesCS3D02G039200/TraesCS3D02G348600/TraesCS6D02G210300/TraesCS7A02G415500/TraesCS2D02G558800/T…	50
2	GO:0005850	CC	GO:0005850	eukaryotic translation initiation factor 2 complex	9/5793	14/31742	0.642857	3.52245	4.46034	0.000183363	0.00140234	0.001014	TraesCS1B02G349300/TraesCS4D02G192100/TraesCS2B02G105000/TraesCS5A02G071100/TraesCS1A02G336000/TraesCS2D02G087300/TraesCS5D02G083100/TraesCS1D02G338400/TraesCS5B02G076800	9
2	GO:0000940	CC	GO:0000940	outer kinetochore	11/5793	20/31742	0.55	3.01365	4.25619	0.00024323	0.00183436	0.00132638	TraesCS2A02G226000/TraesCS6A02G227100/TraesCS7D02G506400/TraesCS6B02G254600/TraesCS5A02G487800/TraesCS6B02G145100/TraesCS5D02G502700/TraesCS6B02G126900/TraesCS2B02G249400/TraesCS6D02G207900/TraesCS7B02G432500	11
2	GO:1990861	CC	GO:1990861	Ubp3-Bre5 deubiquitination complex	8/5793	12/31742	0.666667	3.65291	4.34291	0.000300027	0.00221395	0.00160086	TraesCS2A02G278000/TraesCS2D02G277000/TraesCS3D02G392700/TraesCS3B02G431000/TraesCS2A02G176100/TraesCS2B02G295400/TraesCS3A02G398600/TraesCS2B02G202200	8
2	GO:0030120	CC	GO:0030120	vesicle coat	21/5793	54/31742	0.388889	2.13087	3.92973	0.000301716	0.00221395	0.00160086	TraesCS2D02G422600/TraesCS6D02G165800/TraesCS3A02G192400/TraesCS1D02G044700/TraesCS2A02G424700/TraesCS4A02G388200/TraesCS7D02G083900/TraesCS1A02G365600/TraesCS2B02G444400/TraesCS1D02G371000/TraesCS6A02G179300/TraesCS3D02G195500/TraesCS7A02G088600/TraesCS5A02G540800/TraesCS4D02G363900/TraesCS6B02G206500/TraesCS3B02G221400/TraesCS1B02G383200/TraesCS7D02G326600/TraesCS3B02G221200/TraesCS4B02G373400	21
2	GO:0031080	CC	GO:0031080	nuclear pore outer ring	14/5793	30/31742	0.466667	2.55704	4.03135	0.00033933	0.00245675	0.00177642	TraesCS3A02G274700/TraesCS4D02G287000/TraesCS1D02G044700/TraesCS1B02G065700/TraesCS3D02G273800/TraesCS4A02G015800/TraesCS1A02G049300/TraesCS4A02G062200/TraesCS4B02G238900/TraesCS1B02G051100/TraesCS4B02G288200/TraesCS4D02G239000/TraesCS1D02G051300/TraesCS1D02G036300	14
2	GO:0008303	CC	GO:0008303	caspase complex	10/5793	18/31742	0.555556	3.0441	4.09869	0.000422485	0.00297934	0.0021543	TraesCS3B02G299400/TraesCS4D02G119600/TraesCS4B02G121400/TraesCS3A02G266100/TraesCS3D02G266200/TraesCS1B02G078600/TraesCS1D02G061100/TraesCS1A02G060100/TraesCS4A02G193700/TraesCS2D02G183600	10
2	GO:0042765	CC	GO:0042765	GPI-anchor transamidase complex	10/5793	18/31742	0.555556	3.0441	4.09869	0.000422485	0.00297934	0.0021543	TraesCS3B02G299400/TraesCS4D02G119600/TraesCS4B02G121400/TraesCS3A02G266100/TraesCS3D02G266200/TraesCS1B02G078600/TraesCS1D02G061100/TraesCS1A02G060100/TraesCS4A02G193700/TraesCS2D02G183600	10
2	GO:0098800	CC	GO:0098800	inner mitochondrial membrane protein complex	75/5793	286/31742	0.262238	1.4369	3.50682	0.000506236	0.00352418	0.00254826	TraesCS4A02G155400/TraesCS2A02G160500/TraesCS5A02G411200/TraesCS4D02G193300/TraesCS1D02G329000/TraesCS6A02G389100/TraesCS2B02G259100/TraesCS3B02G126300/TraesCS1A02G105600/TraesCS2B02G215200/TraesCS6D02G177500/TraesCS7D02G086000/TraesCS1B02G131300/TraesCS2D02G196100/TraesCS5D02G206400/TraesCS7B02G188700/TraesCS6A02G188800/TraesCS3B02G189200/TraesCS2B02G344800/TraesCS2D02G167900/TraesCS2D02G237400/…	75
2	GO:1990204	CC	GO:1990204	oxidoreductase complex	70/5793	264/31742	0.265152	1.45286	3.49114	0.000547492	0.00373407	0.00270002	TraesCS4A02G155400/TraesCS5A02G411200/TraesCS4D02G193300/TraesCS1D02G329000/TraesCS6A02G389100/TraesCS2B02G259100/TraesCS3B02G126300/TraesCS1A02G105600/TraesCS2B02G094300/TraesCS2B02G215200/TraesCS6D02G177500/TraesCS7D02G086000/TraesCS1B02G131300/TraesCS2D02G196100/TraesCS2D02G283300/TraesCS5D02G206400/TraesCS7B02G188700/TraesCS1A02G130300/TraesCS6A02G188800/TraesCS3A02G461100/TraesCS3B02G189200/…	70
2	GO:0070069	CC	GO:0070069	cytochrome complex	16/5793	38/31742	0.421053	2.3071	3.80931	0.000550139	0.00373407	0.00270002	TraesCS3B02G126300/TraesCS7D02G086000/TraesCS7A02G278100/TraesCS6A02G202900/TraesCS7B02G175500/TraesCS4B02G248700/TraesCS2D02G286500/TraesCS4D02G248100/TraesCS3A02G107500/TraesCS4A02G390700/TraesCS7A02G090900/TraesCS3D02G109500/TraesCS4A02G056200/TraesCS2B02G305000/TraesCS2A02G288200/TraesCS7D02G277900	16
2	GO:0005741	CC	GO:0005741	mitochondrial outer membrane	32/5793	100/31742	0.32	1.7534	3.56529	0.00064916	0.00426056	0.00308072	TraesCS3B02G126300/TraesCS3A02G188600/TraesCS5B02G189000/TraesCS4D02G177200/TraesCS3A02G247900/TraesCS1B02G374200/TraesCS5D02G290300/TraesCS1D02G430200/TraesCS4A02G191400/TraesCS4B02G248700/TraesCS1D02G237400/TraesCS3D02G213400/TraesCS2A02G174800/TraesCS3A02G210600/TraesCS5A02G193700/TraesCS4D02G248100/TraesCS3A02G107500/TraesCS3D02G109500/TraesCS5A02G193800/TraesCS4B02G175300/TraesCS4A02G129200/…	32
2	GO:0031390	CC	GO:0031390	Ctf18 RFC-like complex	8/5793	13/31742	0.615385	3.37192	4.04153	0.000654931	0.00426056	0.00308072	TraesCS5A02G429500/TraesCS6A02G322400/TraesCS2B02G419300/TraesCS5D02G128600/TraesCS5D02G437600/TraesCS6B02G353100/TraesCS2A02G401300/TraesCS5B02G431500	8
2	GO:0071541	CC	GO:0071541	eukaryotic translation initiation factor 3 complex, eIF3m	8/5793	13/31742	0.615385	3.37192	4.04153	0.000654931	0.00426056	0.00308072	TraesCS7A02G074200/TraesCS6D02G078000/TraesCS7D02G069200/TraesCS6A02G090300/TraesCS6B02G112400/TraesCS3B02G019500/TraesCS3A02G025500/TraesCS3D02G020200	8
2	GO:0005788	CC	GO:0005788	endoplasmic reticulum lumen	26/5793	76/31742	0.342105	1.87452	3.60647	0.000659092	0.00426056	0.00308072	TraesCS6B02G058300/TraesCS7A02G529900/TraesCS2A02G306500/TraesCS5D02G258900/TraesCS1A02G099300/TraesCS1B02G125100/TraesCS2D02G546500/TraesCS7D02G517800/TraesCS2B02G576100/TraesCS3D02G543100/TraesCS3B02G603100/TraesCS6A02G187100/TraesCS3A02G537600/TraesCS4A02G364000/TraesCS2A02G545600/TraesCS6A02G042600/TraesCS3B02G237600/TraesCS5B02G509400/TraesCS5B02G510200/TraesCS5B02G232900/TraesCS6D02G049100/…	26
2	GO:0031011	CC	GO:0031011	Ino80 complex	9/5793	16/31742	0.5625	3.08215	3.93609	0.00073552	0.0046577	0.00336789	TraesCS4B02G042600/TraesCS6A02G402500/TraesCS4A02G271400/TraesCS3D02G043600/TraesCS6D02G386100/TraesCS4D02G040000/TraesCS3A02G036500/TraesCS3B02G047500/TraesCS6B02G444700	9
2	GO:0010369	CC	GO:0010369	chromocenter	10/5793	19/31742	0.526316	2.88388	3.88101	0.000746262	0.0046577	0.00336789	TraesCS1A02G209500/TraesCS2B02G363300/TraesCS6B02G195800/TraesCS2D02G343300/TraesCS2A02G320000/TraesCS2B02G525800/TraesCS6A02G168100/TraesCS2A02G497600/TraesCS2D02G497800/TraesCS6D02G157200	10
2	GO:0031298	CC	GO:0031298	replication fork protection complex	10/5793	19/31742	0.526316	2.88388	3.88101	0.000746262	0.0046577	0.00336789	TraesCS5A02G142600/TraesCS4D02G123200/TraesCS5A02G331000/TraesCS5B02G141300/TraesCS1B02G411000/TraesCS5B02G331400/TraesCS5D02G336800/TraesCS5D02G149500/TraesCS4A02G189900/TraesCS4B02G129200	10
2	GO:0016604	CC	GO:0016604	nuclear body	98/5793	398/31742	0.246231	1.34919	3.31231	0.000854507	0.00527269	0.00381257	TraesCS4D02G287000/TraesCS3D02G075400/TraesCS1D02G355400/TraesCS7D02G376800/TraesCS1D02G283300/TraesCS5A02G554700/TraesCS3A02G075400/TraesCS7B02G323700/TraesCS6A02G411000/TraesCS7A02G433000/TraesCS5B02G543700/TraesCS1B02G432200/TraesCS6A02G092000/TraesCS2D02G102800/TraesCS7D02G277600/TraesCS7B02G175400/TraesCS4B02G280400/TraesCS1A02G402800/TraesCS6A02G219000/TraesCS2A02G103300/TraesCS7D02G341400/…	98
2	GO:0098803	CC	GO:0098803	respiratory chain complex	68/5793	261/31742	0.260536	1.42758	3.27726	0.00107686	0.00657004	0.00475065	TraesCS4A02G155400/TraesCS5A02G411200/TraesCS4D02G193300/TraesCS1D02G329000/TraesCS6A02G389100/TraesCS2B02G259100/TraesCS3B02G126300/TraesCS1A02G105600/TraesCS2B02G215200/TraesCS6D02G177500/TraesCS7D02G086000/TraesCS1B02G131300/TraesCS2D02G196100/TraesCS5D02G206400/TraesCS7B02G188700/TraesCS6A02G188800/TraesCS3A02G461100/TraesCS3B02G189200/TraesCS2B02G344800/TraesCS2D02G237400/TraesCS7D02G311200/…	68
2	GO:0005851	CC	GO:0005851	eukaryotic translation initiation factor 2B complex	11/5793	23/31742	0.478261	2.62057	3.67344	0.00114219	0.00689124	0.0049829	TraesCS6D02G366500/TraesCS1D02G135300/TraesCS5A02G109200/TraesCS4D02G192100/TraesCS2B02G105000/TraesCS6A02G381800/TraesCS6B02G421000/TraesCS5D02G121400/TraesCS2D02G087300/TraesCS5B02G113900/TraesCS7D02G339900	11
2	GO:0000172	CC	GO:0000172	ribonuclease MRP complex	8/5793	14/31742	0.571429	3.13107	3.76827	0.00128369	0.00765981	0.00553865	TraesCS5A02G157400/TraesCS4D02G133300/TraesCS1A02G297200/TraesCS5D02G162700/TraesCS4B02G127300/TraesCS4B02G138600/TraesCS4D02G143800/TraesCS5B02G156300	8
2	GO:0033202	CC	GO:0033202	DNA helicase complex	9/5793	17/31742	0.529412	2.90084	3.70401	0.00131041	0.00773426	0.00559248	TraesCS4B02G042600/TraesCS6A02G402500/TraesCS4A02G271400/TraesCS3D02G043600/TraesCS6D02G386100/TraesCS4D02G040000/TraesCS3A02G036500/TraesCS3B02G047500/TraesCS6B02G444700	9
2	GO:0010494	CC	GO:0010494	cytoplasmic stress granule	27/5793	84/31742	0.321429	1.76123	3.30076	0.00153359	0.00895417	0.00647457	TraesCS6D02G178200/TraesCS6B02G412000/TraesCS1D02G191600/TraesCS2A02G278000/TraesCS2D02G277000/TraesCS4B02G192500/TraesCS1B02G193200/TraesCS1A02G174600/TraesCS6B02G216100/TraesCS4D02G315500/TraesCS6A02G312100/TraesCS3D02G392700/TraesCS3B02G431000/TraesCS4B02G289600/TraesCS3A02G521500/TraesCS4D02G193700/TraesCS2A02G176100/TraesCS2B02G295400/TraesCS1A02G185300/TraesCS4A02G014200/TraesCS1B02G189900/…	27
2	GO:0000923	CC	GO:0000923	equatorial microtubule organizing center	10/5793	21/31742	0.47619	2.60922	3.48542	0.00199716	0.0112965	0.00816822	TraesCS5D02G500200/TraesCS2D02G355300/TraesCS2A02G356400/TraesCS6B02G140000/TraesCS5B02G230400/TraesCS5A02G232100/TraesCS2B02G375700/TraesCS6D02G100700/TraesCS6A02G111800/TraesCS5D02G235900	10
2	GO:0000930	CC	GO:0000930	gamma-tubulin complex	10/5793	21/31742	0.47619	2.60922	3.48542	0.00199716	0.0112965	0.00816822	TraesCS5D02G500200/TraesCS2D02G355300/TraesCS2A02G356400/TraesCS6B02G140000/TraesCS5B02G230400/TraesCS5A02G232100/TraesCS2B02G375700/TraesCS6D02G100700/TraesCS6A02G111800/TraesCS5D02G235900	10
2	GO:0034515	CC	GO:0034515	proteasome storage granule	10/5793	21/31742	0.47619	2.60922	3.48542	0.00199716	0.0112965	0.00816822	TraesCS1A02G348400/TraesCS6D02G105500/TraesCS7D02G413800/TraesCS2B02G450800/TraesCS6B02G144500/TraesCS2D02G427700/TraesCS7B02G321900/TraesCS2A02G430100/TraesCS6A02G116500/TraesCS7D02G413900	10
2	GO:0043073	CC	GO:0043073	germ cell nucleus	7/5793	12/31742	0.583333	3.1963	3.59542	0.00224629	0.0125746	0.00909243	TraesCS5D02G247100/TraesCS1A02G315900/TraesCS5B02G058300/TraesCS5D02G069500/TraesCS5A02G240600/TraesCS1D02G316200/TraesCS5A02G058400	7
2	GO:0031209	CC	GO:0031209	SCAR complex	8/5793	15/31742	0.533333	2.92233	3.51853	0.00231192	0.0126805	0.00916902	TraesCS5A02G472100/TraesCS3D02G150600/TraesCS2D02G204600/TraesCS7A02G268900/TraesCS7B02G167200/TraesCS5B02G484800/TraesCS7D02G269500/TraesCS5D02G484800	8
2	GO:0043614	CC	GO:0043614	multi-eIF complex	8/5793	15/31742	0.533333	2.92233	3.51853	0.00231192	0.0126805	0.00916902	TraesCS7A02G074200/TraesCS4D02G192100/TraesCS2B02G105000/TraesCS7D02G069200/TraesCS2D02G087300/TraesCS3B02G019500/TraesCS3A02G025500/TraesCS3D02G020200	8
2	GO:0030117	CC	GO:0030117	membrane coat	21/5793	62/31742	0.33871	1.85592	3.1874	0.00240393	0.0129241	0.00934513	TraesCS2D02G422600/TraesCS6D02G165800/TraesCS3A02G192400/TraesCS1D02G044700/TraesCS2A02G424700/TraesCS4A02G388200/TraesCS7D02G083900/TraesCS1A02G365600/TraesCS2B02G444400/TraesCS1D02G371000/TraesCS6A02G179300/TraesCS3D02G195500/TraesCS7A02G088600/TraesCS5A02G540800/TraesCS4D02G363900/TraesCS6B02G206500/TraesCS3B02G221400/TraesCS1B02G383200/TraesCS7D02G326600/TraesCS3B02G221200/TraesCS4B02G373400	21
2	GO:0048475	CC	GO:0048475	coated membrane	21/5793	62/31742	0.33871	1.85592	3.1874	0.00240393	0.0129241	0.00934513	TraesCS2D02G422600/TraesCS6D02G165800/TraesCS3A02G192400/TraesCS1D02G044700/TraesCS2A02G424700/TraesCS4A02G388200/TraesCS7D02G083900/TraesCS1A02G365600/TraesCS2B02G444400/TraesCS1D02G371000/TraesCS6A02G179300/TraesCS3D02G195500/TraesCS7A02G088600/TraesCS5A02G540800/TraesCS4D02G363900/TraesCS6B02G206500/TraesCS3B02G221400/TraesCS1B02G383200/TraesCS7D02G326600/TraesCS3B02G221200/TraesCS4B02G373400	21
2	GO:0042644	CC	GO:0042644	chloroplast nucleoid	17/5793	47/31742	0.361702	1.9819	3.1829	0.00276933	0.0147426	0.01066	TraesCS2A02G213508/TraesCS2A02G013600/TraesCS7D02G043000/TraesCS3B02G360300/TraesCS2B02G238300/TraesCS1D02G246100/TraesCS4A02G434000/TraesCS1B02G257400/TraesCS3A02G330200/TraesCS7A02G048600/TraesCS5B02G069000/TraesCS3A02G365700/TraesCS1B02G434400/TraesCS3A02G349000/TraesCS1D02G412600/TraesCS3D02G323700/TraesCS3D02G358800	17
2	GO:1905348	CC	GO:1905348	endonuclease complex	25/5793	79/31742	0.316456	1.73398	3.08619	0.0028481	0.0150148	0.0108568	TraesCS1D02G354000/TraesCS3D02G192600/TraesCS5A02G157400/TraesCS3A02G221000/TraesCS3D02G366200/TraesCS1D02G082300/TraesCS7D02G003300/TraesCS7D02G505300/TraesCS5A02G505600/TraesCS5D02G290300/TraesCS3A02G487200/TraesCS4D02G133300/TraesCS3B02G535000/TraesCS1A02G297200/TraesCS5D02G162700/TraesCS4B02G127300/TraesCS4B02G138600/TraesCS4D02G143800/TraesCS3B02G218300/TraesCS3B02G251200/TraesCS7A02G514900/…	25
2	GO:0009504	CC	GO:0009504	cell plate	27/5793	89/31742	0.303371	1.66228	2.95619	0.00384855	0.0200939	0.0145295	TraesCS3D02G272800/TraesCS7B02G104500/TraesCS5A02G257000/TraesCS3D02G109700/TraesCS1B02G018900/TraesCS1B02G266900/TraesCS3A02G107900/TraesCS1B02G411700/TraesCS3B02G126500/TraesCS3A02G273500/TraesCS7A02G174900/TraesCS4B02G249000/TraesCS7A02G198100/TraesCS6D02G291700/TraesCS5B02G498600/TraesCS5D02G265600/TraesCS4D02G249100/TraesCS3B02G307100/TraesCS1A02G385400/TraesCS7D02G200900/TraesCS1D02G393000/…	27
2	GO:0048476	CC	GO:0048476	Holliday junction resolvase complex	8/5793	16/31742	0.5	2.73969	3.2887	0.00388832	0.0201082	0.0145398	TraesCS1D02G354000/TraesCS3D02G192600/TraesCS1D02G082300/TraesCS3A02G487200/TraesCS3B02G535000/TraesCS3B02G218300/TraesCS3A02G188900/TraesCS3D02G482500	8
2	GO:0061695	CC	GO:0061695	transferase complex, transferring phosphorus-containing groups	114/5793	495/31742	0.230303	1.26192	2.77499	0.0040449	0.0207206	0.0149826	TraesCS4A02G295700/TraesCS1B02G229800/TraesCS3A02G118400/TraesCS1A02G131200/TraesCS2B02G300400/TraesCS3A02G027800/TraesCS4A02G247000/TraesCS2A02G013600/TraesCS3A02G009400/TraesCS5A02G103900/TraesCS1A02G245600/TraesCS4D02G318200/TraesCS1B02G156600/TraesCS3D02G530900/TraesCS6B02G178400/TraesCSU02G007300/TraesCS3B02G412700/TraesCS2A02G283300/TraesCS3A02G380000/TraesCS1D02G245300/TraesCS3B02G593000/T…	114
2	GO:0030964	CC	GO:0030964	NADH dehydrogenase complex	34/5793	120/31742	0.283333	1.55249	2.86498	0.00443114	0.022487	0.0162599	TraesCS4A02G155400/TraesCS4D02G193300/TraesCS1D02G329000/TraesCS6A02G389100/TraesCS2B02G259100/TraesCS1A02G105600/TraesCS2B02G215200/TraesCS6D02G177500/TraesCS1B02G131300/TraesCS2D02G196100/TraesCS7B02G188700/TraesCS6A02G188800/TraesCS3B02G189200/TraesCS2B02G344800/TraesCS2D02G237400/TraesCS2A02G191500/TraesCS2A02G272800/TraesCS4B02G047900/TraesCS5D02G418000/TraesCS2D02G325800/TraesCS2A02G234200/…	34
2	GO:0031965	CC	GO:0031965	nuclear membrane	35/5793	126/31742	0.277778	1.52205	2.77424	0.00553419	0.0278247	0.0201194	TraesCS5D02G500200/TraesCS3D02G362200/TraesCS4D02G287000/TraesCS2A02G515200/TraesCS3B02G401100/TraesCS5A02G138500/TraesCS3D02G109700/TraesCS4D02G240200/TraesCS2A02G185700/TraesCS1B02G065700/TraesCS1B02G266900/TraesCS5B02G138600/TraesCS2D02G202000/TraesCS3A02G107900/TraesCS4B02G192500/TraesCS4B02G240400/TraesCS2D02G561000/TraesCS4A02G144400/TraesCS4A02G015800/TraesCS3B02G126500/TraesCS3B02G156800/…	35
2	GO:1902495	CC	GO:1902495	transmembrane transporter complex	64/5793	261/31742	0.245211	1.3436	2.63361	0.00668264	0.0331192	0.0239478	TraesCS4A02G155400/TraesCS4D02G193300/TraesCS1D02G329000/TraesCS6A02G389100/TraesCS2B02G259100/TraesCS3B02G126300/TraesCS1D02G449200/TraesCS1A02G105600/TraesCS2B02G215200/TraesCS6D02G177500/TraesCS7D02G086000/TraesCS1B02G131300/TraesCS2D02G196100/TraesCS7B02G188700/TraesCS6A02G188800/TraesCS3B02G189200/TraesCS2B02G344800/TraesCS2D02G237400/TraesCS7A02G278100/TraesCS6D02G081200/TraesCS2A02G191500/…	64
2	GO:0030686	CC	GO:0030686	90S preribosome	21/5793	67/31742	0.313433	1.71741	2.77748	0.00670923	0.0331192	0.0239478	TraesCS4D02G264300/TraesCS2A02G259600/TraesCS4A02G244000/TraesCS4B02G264300/TraesCS2B02G282300/TraesCS7D02G500800/TraesCS2D02G175700/TraesCS4D02G069800/TraesCS4A02G006000/TraesCS4A02G043600/TraesCS5A02G439300/TraesCS4B02G299100/TraesCS7B02G423400/TraesCS4D02G298000/TraesCS4D02G173200/TraesCS2A02G416500/TraesCS2B02G194400/TraesCS2A02G168300/TraesCS2A02G177700/TraesCS3A02G475800/TraesCS2A02G425700	21
2	GO:0010445	CC	GO:0010445	nuclear dicing body	7/5793	14/31742	0.5	2.73969	3.0762	0.00692208	0.0338621	0.0244849	TraesCS7B02G323700/TraesCS7D02G341400/TraesCS7D02G416100/TraesCS7A02G333800/TraesCS7B02G245400/TraesCS5B02G148100/TraesCS7A02G423200	7
2	GO:0016363	CC	GO:0016363	nuclear matrix	16/5793	47/31742	0.340426	1.86532	2.80499	0.00715886	0.0347077	0.0250964	TraesCS3D02G075400/TraesCS3D02G119600/TraesCS3A02G075400/TraesCS2A02G202900/TraesCS4B02G042600/TraesCS2D02G212800/TraesCS4A02G271400/TraesCS2B02G230000/TraesCS3D02G043600/TraesCS4D02G040000/TraesCS3B02G089300/TraesCS1A02G119700/TraesCS1B02G139100/TraesCS3A02G036500/TraesCS3B02G047500/TraesCS2B02G197100	16
2	GO:0098798	CC	GO:0098798	mitochondrial protein-containing complex	107/5793	471/31742	0.227176	1.24478	2.52885	0.00791869	0.0380518	0.0275144	TraesCS4A02G155400/TraesCS2A02G160500/TraesCS5A02G411200/TraesCS4D02G193300/TraesCS1D02G329000/TraesCS6A02G389100/TraesCS4A02G080100/TraesCS2B02G259100/TraesCS1D02G145700/TraesCS3B02G126300/TraesCS5B02G032200/TraesCS3B02G552000/TraesCS1A02G105600/TraesCS3A02G188600/TraesCS2A02G459000/TraesCS2B02G094300/TraesCS2B02G215200/TraesCS6D02G177500/TraesCS4D02G043500/TraesCS7D02G086000/TraesCS1B02G131300/…	107
2	GO:0017101	CC	GO:0017101	aminoacyl-tRNA synthetase multienzyme complex	13/5793	36/31742	0.361111	1.97866	2.77597	0.00854067	0.0406556	0.0293972	TraesCS3B02G215800/TraesCS7A02G516000/TraesCS2B02G174100/TraesCS2A02G246200/TraesCS2B02G270500/TraesCS6B02G409900/TraesCS7D02G506300/TraesCS7B02G432400/TraesCS2D02G248600/TraesCS1B02G342200/TraesCS1A02G369400/TraesCS5B02G042800/TraesCS3A02G186200	13
2	GO:0080008	CC	GO:0080008	Cul4-RING E3 ubiquitin ligase complex	40/5793	152/31742	0.263158	1.44194	2.58055	0.0086103	0.0406556	0.0293972	TraesCS3D02G031900/TraesCS5A02G331900/TraesCS4D02G034500/TraesCS5A02G197800/TraesCS4B02G037200/TraesCS2B02G255700/TraesCS7D02G521800/TraesCS5D02G337800/TraesCS4D02G245500/TraesCS3A02G317500/TraesCS4A02G276500/TraesCS2D02G193800/TraesCS5A02G195000/TraesCS4A02G058600/TraesCS4B02G246100/TraesCS2A02G194000/TraesCS2D02G561900/TraesCS2B02G212800/TraesCS5D02G198200/TraesCS5A02G439300/TraesCS6A02G268900/…	40
2	GO:0000152	CC	GO:0000152	nuclear ubiquitin ligase complex	14/5793	40/31742	0.35	1.91778	2.74427	0.00880887	0.0412346	0.0298159	TraesCS2D02G341700/TraesCS3A02G327900/TraesCS1B02G327300/TraesCS1B02G343100/TraesCS2A02G384900/TraesCS1A02G315400/TraesCS2D02G381600/TraesCS2B02G401900/TraesCS1D02G331700/TraesCS2A02G321000/TraesCS6D02G354500/TraesCS1D02G427200/TraesCS1A02G329600/TraesCS2B02G361700	14
2	GO:0035267	CC	GO:0035267	NuA4 histone acetyltransferase complex	8/5793	18/31742	0.444444	2.43528	2.87793	0.00936497	0.0427326	0.030899	TraesCS4B02G042600/TraesCS4A02G271400/TraesCS7A02G076700/TraesCS3D02G043600/TraesCS4D02G040000/TraesCS4A02G375100/TraesCS3A02G036500/TraesCS3B02G047500	8
2	GO:0043189	CC	GO:0043189	H4/H2A histone acetyltransferase complex	8/5793	18/31742	0.444444	2.43528	2.87793	0.00936497	0.0427326	0.030899	TraesCS4B02G042600/TraesCS4A02G271400/TraesCS7A02G076700/TraesCS3D02G043600/TraesCS4D02G040000/TraesCS4A02G375100/TraesCS3A02G036500/TraesCS3B02G047500	8
2	GO:1902562	CC	GO:1902562	H4 histone acetyltransferase complex	8/5793	18/31742	0.444444	2.43528	2.87793	0.00936497	0.0427326	0.030899	TraesCS4B02G042600/TraesCS4A02G271400/TraesCS7A02G076700/TraesCS3D02G043600/TraesCS4D02G040000/TraesCS4A02G375100/TraesCS3A02G036500/TraesCS3B02G047500	8
2	GO:0022626	CC	GO:0022626	cytosolic ribosome	103/5793	456/31742	0.225877	1.23767	2.41532	0.0106319	0.0481095	0.034787	TraesCS3A02G094800/TraesCS2B02G127900/TraesCS1D02G264200/TraesCS7D02G032800/TraesCS2D02G115900/TraesCS5B02G442100/TraesCS1B02G274700/TraesCS7D02G035600/TraesCS5D02G296200/TraesCS7B02G408800/TraesCS5D02G446300/TraesCS4A02G008300/TraesCS3B02G297300/TraesCS2A02G301800/TraesCS4B02G244900/TraesCS3A02G263900/TraesCS3A02G160300/TraesCS5A02G439100/TraesCS1D02G003700/TraesCS5D02G126000/TraesCS4A02G138000/…	103
2	GO:0005732	CC	GO:0005732	sno(s)RNA-containing ribonucleoprotein complex	16/5793	49/31742	0.326531	1.78918	2.61213	0.0110883	0.048604	0.0351445	TraesCS5A02G157400/TraesCS2D02G157000/TraesCS2A02G151800/TraesCS4A02G244000/TraesCS4D02G133300/TraesCS1A02G297200/TraesCS1B02G379200/TraesCS4D02G069800/TraesCS5D02G162700/TraesCS4B02G127300/TraesCS4B02G138600/TraesCS2D02G156900/TraesCS4D02G143800/TraesCS2B02G177000/TraesCS5B02G156300/TraesCS2A02G151900	16
2	GO:0005832	CC	GO:0005832	chaperonin-containing T-complex	14/5793	41/31742	0.341463	1.871	2.6368	0.0111737	0.048604	0.0351445	TraesCS7B02G237000/TraesCS4A02G164900/TraesCS7D02G364400/TraesCS1D02G208500/TraesCS7D02G164400/TraesCS7A02G358400/TraesCS4B02G165400/TraesCS7B02G269300/TraesCS4D02G157300/TraesCS1A02G205200/TraesCS7A02G426400/TraesCS7B02G068100/TraesCS1B02G218800/TraesCS7D02G244900	14
2	GO:0009528	CC	GO:0009528	plastid inner membrane	34/5793	127/31742	0.267717	1.46692	2.49114	0.0111749	0.048604	0.0351445	TraesCS2D02G456100/TraesCS3A02G040500/TraesCS2D02G559100/TraesCS4B02G003000/TraesCS5B02G198200/TraesCS2A02G413000/TraesCS2D02G374200/TraesCS2A02G455800/TraesCS2B02G431200/TraesCS2D02G306800/TraesCS7A02G525800/TraesCS1B02G254100/TraesCS5D02G182500/TraesCS2A02G377800/TraesCS2A02G072800/TraesCS1A02G165800/TraesCS2B02G588400/TraesCS5A02G178100/TraesCS4A02G311300/TraesCS1D02G174900/TraesCS2D02G118000/…	34
2	GO:0010005	CC	GO:0010005	cortical microtubule, transverse to long axis	9/5793	22/31742	0.409091	2.24156	2.75242	0.0111886	0.048604	0.0351445	TraesCS2D02G226900/TraesCS6B02G105100/TraesCS7D02G117700/TraesCS6A02G298800/TraesCS2B02G246900/TraesCS6B02G328200/TraesCS6A02G078200/TraesCS2A02G221200/TraesCS6D02G278500	9
2	GO:0005689	CC	GO:0005689	U12-type spliceosomal complex	15/5793	45/31742	0.333333	1.82646	2.62132	0.0111888	0.048604	0.0351445	TraesCS6B02G135400/TraesCS6A02G096000/TraesCS5A02G554700/TraesCS6A02G411000/TraesCS5A02G298000/TraesCS6D02G095000/TraesCS3B02G178300/TraesCS5B02G297000/TraesCS6D02G086800/TraesCS6D02G132300/TraesCS1A02G171500/TraesCS1D02G062600/TraesCS1B02G185400/TraesCS6A02G107200/TraesCS4B02G392700	15
2	GO:0140097	MF	GO:0140097	catalytic activity, acting on DNA	179/4672	419/26934	0.427208	2.46284	13.8252	1.76563e-34	1.79035e-31	1.53517e-31	TraesCS6A02G321200/TraesCS1D02G354000/TraesCS3D02G075400/TraesCS5A02G142600/TraesCS3D02G192600/TraesCS7D02G069700/TraesCS5A02G352700/TraesCS4D02G123200/TraesCS1B02G336400/TraesCS6A02G163300/TraesCS3D02G479500/TraesCS7A02G414700/TraesCS2B02G300400/TraesCS3D02G378400/TraesCS5A02G133000/TraesCS3A02G484100/TraesCS1A02G323500/TraesCS5B02G131900/TraesCS3A02G075400/TraesCS3D02G188800/TraesCS3D02G119400/…	179
2	GO:0003777	MF	GO:0003777	microtubule motor activity	87/4672	147/26934	0.591837	3.41193	13.433	4.94516e-30	2.5072e-27	2.14984e-27	TraesCS3D02G172000/TraesCS1D02G283300/TraesCS1B02G123200/TraesCS5A02G036600/TraesCS1A02G177600/TraesCS3B02G309000/TraesCS5D02G231200/TraesCS2A02G149500/TraesCS4D02G269100/TraesCS5A02G390000/TraesCS4B02G126400/TraesCS7B02G169100/TraesCS4D02G204200/TraesCS3A02G275300/TraesCS2B02G174600/TraesCS6A02G103200/TraesCS3D02G227300/TraesCS4B02G269800/TraesCS6B02G132300/TraesCS7D02G278800/TraesCS5B02G072900/…	87
2	GO:0008094	MF	GO:0008094	ATP-dependent activity, acting on DNA	96/4672	180/26934	0.533333	3.07466	12.7938	4.46898e-28	1.51052e-25	1.29522e-25	TraesCS6A02G321200/TraesCS5A02G142600/TraesCS7D02G069700/TraesCS5A02G352700/TraesCS4D02G123200/TraesCS1B02G336400/TraesCS3D02G479500/TraesCS5A02G133000/TraesCS3A02G484100/TraesCS1A02G323500/TraesCS5B02G131900/TraesCS3D02G188800/TraesCS3D02G119400/TraesCS2D02G214900/TraesCS4B02G042600/TraesCS2A02G588000/TraesCS4A02G136200/TraesCS2D02G102800/TraesCS1D02G148100/TraesCS2B02G504600/TraesCS4B02G168700/…	96
2	GO:0003774	MF	GO:0003774	cytoskeletal motor activity	87/4672	161/26934	0.540373	3.11524	12.3321	4.10036e-26	1.03944e-23	8.91289e-24	TraesCS3D02G172000/TraesCS1D02G283300/TraesCS1B02G123200/TraesCS5A02G036600/TraesCS1A02G177600/TraesCS3B02G309000/TraesCS5D02G231200/TraesCS2A02G149500/TraesCS4D02G269100/TraesCS5A02G390000/TraesCS4B02G126400/TraesCS7B02G169100/TraesCS4D02G204200/TraesCS3A02G275300/TraesCS2B02G174600/TraesCS6A02G103200/TraesCS3D02G227300/TraesCS4B02G269800/TraesCS6B02G132300/TraesCS7D02G278800/TraesCS5B02G072900/…	87
2	GO:0004386	MF	GO:0004386	helicase activity	137/4672	342/26934	0.400585	2.30936	11.1637	1.85116e-23	3.75416e-21	3.21907e-21	TraesCS3A02G175700/TraesCS4B02G276500/TraesCS3B02G568500/TraesCS5A02G142600/TraesCS7D02G069700/TraesCS5A02G352700/TraesCS4D02G123200/TraesCS4D02G359000/TraesCS4D02G041400/TraesCS4B02G042600/TraesCS4B02G075500/TraesCS4A02G136200/TraesCS7B02G232200/TraesCS7A02G374000/TraesCS2D02G102800/TraesCS2B02G273300/TraesCS2A02G222000/TraesCS1D02G148100/TraesCS2B02G504600/TraesCS4B02G168700/TraesCS4A02G255900/…	137
2	GO:0003688	MF	GO:0003688	DNA replication origin binding	27/4672	27/26934	1	5.76498	11.3481	2.70038e-21	4.56365e-19	3.91319e-19	TraesCS5D02G406700/TraesCS5A02G222800/TraesCS5A02G142600/TraesCS4D02G123200/TraesCS5B02G221800/TraesCS5D02G230600/TraesCS4B02G301600/TraesCS5A02G331000/TraesCS2A02G157700/TraesCS5B02G141300/TraesCS2D02G163800/TraesCS5B02G402000/TraesCS4D02G299900/TraesCS5B02G331400/TraesCS4A02G003800/TraesCS7B02G120800/TraesCS3A02G265500/TraesCS5A02G397000/TraesCS5D02G336800/TraesCS3B02G298900/TraesCS5D02G149500/…	27
2	GO:0003678	MF	GO:0003678	DNA helicase activity	50/4672	90/26934	0.555556	3.20277	9.58911	2.75187e-16	3.98628e-14	3.41811e-14	TraesCS5A02G142600/TraesCS7D02G069700/TraesCS5A02G352700/TraesCS4D02G123200/TraesCS4B02G042600/TraesCS4A02G136200/TraesCS2D02G102800/TraesCS2B02G504600/TraesCS4B02G168700/TraesCS5B02G141300/TraesCS2D02G303500/TraesCS2D02G237200/TraesCS2A02G103300/TraesCS4A02G271400/TraesCS4D02G171000/TraesCS5B02G446400/TraesCS4D02G144400/TraesCS2B02G120600/TraesCS2D02G323600/TraesCS2A02G304900/TraesCS7A02G466900/…	50
2	GO:0015631	MF	GO:0015631	tubulin binding	103/4672	279/26934	0.369176	2.12829	8.67852	3.81053e-15	4.82985e-13	4.14144e-13	TraesCS3D02G272800/TraesCS6A02G059500/TraesCS5D02G500200/TraesCS5D02G124800/TraesCS3D02G333400/TraesCS2D02G355300/TraesCS7B02G104500/TraesCS2A02G356400/TraesCS1B02G123200/TraesCS2B02G250000/TraesCS3D02G107700/TraesCS6B02G079900/TraesCS5B02G448900/TraesCS2D02G279900/TraesCS6B02G140000/TraesCS5D02G231200/TraesCS2A02G436400/TraesCS7D02G183600/TraesCS4B02G126400/TraesCS3D02G423500/TraesCS1B02G400200/…	103
2	GO:0140101	MF	GO:0140101	catalytic activity, acting on a tRNA	111/4672	324/26934	0.342593	1.97504	8.08881	1.21964e-13	1.25834e-11	1.07899e-11	TraesCS6D02G301200/TraesCS3A02G120200/TraesCS3B02G182700/TraesCS4D02G252700/TraesCS2B02G255900/TraesCS4A02G080100/TraesCS5A02G214400/TraesCS4B02G140900/TraesCS7D02G194100/TraesCS3B02G215800/TraesCS7A02G560300/TraesCS1B02G191200/TraesCS1D02G148500/TraesCS5D02G154200/TraesCS2D02G235900/TraesCS3B02G080400/TraesCS3D02G137000/TraesCS5A02G255200/TraesCS1D02G058300/TraesCS4D02G224200/TraesCS3D02G066900/…	111
2	GO:0043138	MF	GO:0043138	3'-5' DNA helicase activity	30/4672	44/26934	0.681818	3.93067	8.91271	1.24097e-13	1.25834e-11	1.07899e-11	TraesCS5A02G142600/TraesCS4D02G123200/TraesCS4B02G042600/TraesCS2D02G102800/TraesCS5B02G141300/TraesCS2D02G303500/TraesCS2D02G237200/TraesCS2A02G103300/TraesCS4A02G271400/TraesCS4D02G144400/TraesCS2B02G120600/TraesCS2A02G304900/TraesCS6A02G339900/TraesCS1B02G119200/TraesCS3D02G043600/TraesCS2D02G344000/TraesCS2B02G363700/TraesCS4D02G040000/TraesCS2B02G321700/TraesCS4A02G398200/TraesCS4A02G170100/…	30
2	GO:0008017	MF	GO:0008017	microtubule binding	87/4672	236/26934	0.368644	2.12523	7.95368	5.57371e-13	5.13794e-11	4.40563e-11	TraesCS3D02G272800/TraesCS6A02G059500/TraesCS5D02G124800/TraesCS3D02G333400/TraesCS7B02G104500/TraesCS1B02G123200/TraesCS2B02G250000/TraesCS3D02G107700/TraesCS6B02G079900/TraesCS5B02G448900/TraesCS2D02G279900/TraesCS5D02G231200/TraesCS2A02G436400/TraesCS7D02G183600/TraesCS4B02G126400/TraesCS3D02G423500/TraesCS1B02G400200/TraesCS3B02G465100/TraesCS2D02G226900/TraesCS3A02G264600/TraesCS2B02G456800/…	87
2	GO:0017056	MF	GO:0017056	structural constituent of nuclear pore	27/4672	39/26934	0.692308	3.99114	8.56338	1.19149e-12	1.00681e-10	8.63308e-11	TraesCS3D02G362200/TraesCS3A02G274700/TraesCS4D02G287000/TraesCS3B02G401100/TraesCS4A02G141000/TraesCS4B02G153500/TraesCS4D02G240200/TraesCS1B02G065700/TraesCS3D02G273800/TraesCS6A02G175000/TraesCS4B02G240400/TraesCS4A02G015800/TraesCS2D02G245100/TraesCS6B02G210100/TraesCS1A02G049300/TraesCS6D02G168300/TraesCS3A02G369100/TraesCS4A02G062200/TraesCS2D02G090600/TraesCS4B02G238900/TraesCS4B02G288200/…	27
2	GO:0003924	MF	GO:0003924	GTPase activity	71/4672	182/26934	0.39011	2.24898	7.74504	3.34674e-12	2.61046e-10	2.23839e-10	TraesCS3D02G272800/TraesCS5D02G124800/TraesCS1A02G276500/TraesCS1B02G479100/TraesCS7B02G104500/TraesCS6B02G338000/TraesCS2D02G279900/TraesCS2D02G456200/TraesCS4A02G072800/TraesCS3D02G423500/TraesCS4B02G314200/TraesCS3B02G465100/TraesCS6D02G017000/TraesCS3A02G428000/TraesCS1B02G411700/TraesCS7A02G011900/TraesCS1B02G279700/TraesCS3A02G419100/TraesCS7B02G248200/TraesCS5A02G006100/TraesCS4D02G230000/…	71
2	GO:0003724	MF	GO:0003724	RNA helicase activity	93/4672	272/26934	0.341912	1.97112	7.3743	1.30534e-11	8.82411e-10	7.5664e-10	TraesCS3A02G175700/TraesCS4B02G276500/TraesCS3B02G568500/TraesCS4D02G359000/TraesCS4D02G041400/TraesCS4B02G075500/TraesCS4A02G136200/TraesCS7B02G232200/TraesCS7A02G374000/TraesCS2B02G273300/TraesCS2A02G222000/TraesCS1D02G148100/TraesCS4B02G168700/TraesCS4A02G255900/TraesCS3B02G121100/TraesCS5D02G206600/TraesCS5B02G199500/TraesCS3A02G130200/TraesCS1B02G037600/TraesCS6B02G472700/TraesCS1A02G174600/…	93
2	GO:0008186	MF	GO:0008186	ATP-dependent activity, acting on RNA	93/4672	272/26934	0.341912	1.97112	7.3743	1.30534e-11	8.82411e-10	7.5664e-10	TraesCS3A02G175700/TraesCS4B02G276500/TraesCS3B02G568500/TraesCS4D02G359000/TraesCS4D02G041400/TraesCS4B02G075500/TraesCS4A02G136200/TraesCS7B02G232200/TraesCS7A02G374000/TraesCS2B02G273300/TraesCS2A02G222000/TraesCS1D02G148100/TraesCS4B02G168700/TraesCS4A02G255900/TraesCS3B02G121100/TraesCS5D02G206600/TraesCS5B02G199500/TraesCS3A02G130200/TraesCS1B02G037600/TraesCS6B02G472700/TraesCS1A02G174600/…	93
2	GO:0008574	MF	GO:0008574	plus-end-directed microtubule motor activity	26/4672	40/26934	0.65	3.74724	7.96545	2.85903e-11	1.81191e-09	1.55366e-09	TraesCS5A02G036600/TraesCS4D02G204200/TraesCS7D02G278800/TraesCS3B02G246600/TraesCS2B02G229500/TraesCS7B02G181200/TraesCS7A02G316600/TraesCS3A02G214700/TraesCS6B02G417400/TraesCS2D02G274700/TraesCS4A02G101200/TraesCS6D02G363400/TraesCS5A02G157200/TraesCS2D02G213200/TraesCS6D02G363700/TraesCS2A02G275700/TraesCS5B02G037500/TraesCS5B02G156500/TraesCS7A02G279000/TraesCS3D02G218300/TraesCS6A02G379000/…	26
2	GO:0003697	MF	GO:0003697	single-stranded DNA binding	70/4672	190/26934	0.368421	2.12394	7.12228	1.01882e-10	6.07698e-09	5.21082e-09	TraesCS5A02G142600/TraesCS4D02G123200/TraesCS3D02G479500/TraesCS2B02G300400/TraesCS5A02G133000/TraesCS3A02G484100/TraesCS5B02G131900/TraesCS2D02G214900/TraesCS1A02G182000/TraesCS5A02G331000/TraesCS6A02G092000/TraesCS1D02G148100/TraesCS5B02G141300/TraesCS2A02G283300/TraesCS2B02G208400/TraesCS5B02G171200/TraesCS5D02G141200/TraesCS3A02G389500/TraesCS1B02G273100/TraesCS2A02G567600/TraesCS5D02G397600/…	70
2	GO:0004812	MF	GO:0004812	aminoacyl-tRNA ligase activity	67/4672	180/26934	0.372222	2.14585	7.06615	1.51821e-10	8.10246e-09	6.94761e-09	TraesCS6D02G301200/TraesCS3A02G120200/TraesCS4D02G252700/TraesCS2B02G255900/TraesCS5A02G214400/TraesCS4B02G140900/TraesCS3B02G215800/TraesCS1D02G148500/TraesCS5D02G154200/TraesCS2D02G235900/TraesCS3B02G080400/TraesCS5A02G255200/TraesCS3D02G066900/TraesCS5A02G357400/TraesCS3A02G067300/TraesCS6B02G310700/TraesCS7A02G516000/TraesCS5A02G442200/TraesCS5D02G263400/TraesCS5D02G217600/TraesCS2B02G174100/…	67
2	GO:0016875	MF	GO:0016875	ligase activity, forming carbon-oxygen bonds	67/4672	180/26934	0.372222	2.14585	7.06615	1.51821e-10	8.10246e-09	6.94761e-09	TraesCS6D02G301200/TraesCS3A02G120200/TraesCS4D02G252700/TraesCS2B02G255900/TraesCS5A02G214400/TraesCS4B02G140900/TraesCS3B02G215800/TraesCS1D02G148500/TraesCS5D02G154200/TraesCS2D02G235900/TraesCS3B02G080400/TraesCS5A02G255200/TraesCS3D02G066900/TraesCS5A02G357400/TraesCS3A02G067300/TraesCS6B02G310700/TraesCS7A02G516000/TraesCS5A02G442200/TraesCS5D02G263400/TraesCS5D02G217600/TraesCS2B02G174100/…	67
2	GO:0016779	MF	GO:0016779	nucleotidyltransferase activity	69/4672	198/26934	0.348485	2.00901	6.52817	2.18772e-09	1.10918e-07	9.51084e-08	TraesCS4D02G067100/TraesCS1B02G336400/TraesCS2B02G300400/TraesCS3D02G378400/TraesCS1A02G323500/TraesCS5A02G528700/TraesCS5D02G182600/TraesCS1B02G156600/TraesCS6B02G178400/TraesCS3B02G412700/TraesCS2A02G283300/TraesCS3A02G380000/TraesCS2D02G417200/TraesCS3D02G489400/TraesCS4D02G182000/TraesCS7A02G214100/TraesCS6A02G123800/TraesCS2A02G420100/TraesCS1A02G431600/TraesCS6D02G140000/TraesCS1D02G229400/…	69
2	GO:0043515	MF	GO:0043515	kinetochore binding	11/4672	11/26934	1	5.76498	7.24115	4.23635e-09	2.04555e-07	1.754e-07	TraesCS5D02G231200/TraesCS6A02G103200/TraesCS6B02G132300/TraesCS5B02G222600/TraesCS5B02G400900/TraesCS6D02G091600/TraesCS5A02G396100/TraesCS4D02G158800/TraesCS5A02G223700/TraesCS5D02G405400/TraesCS1A02G230600	11
2	GO:0004536	MF	GO:0004536	DNA nuclease activity	42/4672	99/26934	0.424242	2.44575	6.60194	4.46731e-09	2.05903e-07	1.76555e-07	TraesCS1D02G354000/TraesCS3D02G192600/TraesCS1A02G182000/TraesCS1B02G156600/TraesCS3D02G098100/TraesCS3B02G360300/TraesCS7A02G328800/TraesCS2B02G208400/TraesCS1D02G082300/TraesCS5D02G023100/TraesCS5D02G219400/TraesCS2A02G181900/TraesCS1B02G199000/TraesCS3A02G487200/TraesCS4A02G105600/TraesCS1D02G139000/TraesCS3B02G535000/TraesCS3A02G330200/TraesCS7D02G325700/TraesCS2D02G189600/TraesCS3B02G218300/…	42
2	GO:0009378	MF	GO:0009378	four-way junction helicase activity	17/4672	25/26934	0.68	3.92019	6.69181	2.96388e-08	1.30668e-06	1.12044e-06	TraesCS2D02G102800/TraesCS2D02G303500/TraesCS2A02G103300/TraesCS4D02G144400/TraesCS2B02G120600/TraesCS2A02G304900/TraesCS6A02G339900/TraesCS1B02G119200/TraesCS2D02G344000/TraesCS2B02G363700/TraesCS2B02G321700/TraesCS4A02G398200/TraesCS4A02G170100/TraesCS2A02G345300/TraesCS1D02G100000/TraesCS1A02G091400/TraesCS7D02G094200	17
2	GO:0035173	MF	GO:0035173	histone kinase activity	11/4672	12/26934	0.916667	5.28457	6.80073	4.27687e-08	1.7347e-06	1.48745e-06	TraesCS3D02G109700/TraesCS3A02G107900/TraesCS1D02G314400/TraesCS5D02G412100/TraesCS1B02G326100/TraesCS3B02G126500/TraesCS5A02G401900/TraesCS2A02G149600/TraesCS2D02G154700/TraesCS5B02G406600/TraesCS1A02G314000	11
2	GO:0140996	MF	GO:0140996	histone H3 kinase activity	11/4672	12/26934	0.916667	5.28457	6.80073	4.27687e-08	1.7347e-06	1.48745e-06	TraesCS3D02G109700/TraesCS3A02G107900/TraesCS1D02G314400/TraesCS5D02G412100/TraesCS1B02G326100/TraesCS3B02G126500/TraesCS5A02G401900/TraesCS2A02G149600/TraesCS2D02G154700/TraesCS5B02G406600/TraesCS1A02G314000	11
2	GO:0070006	MF	GO:0070006	metalloaminopeptidase activity	19/4672	31/26934	0.612903	3.53338	6.46535	5.61084e-08	2.18823e-06	1.87634e-06	TraesCS5B02G092400/TraesCS4D02G017700/TraesCS5A02G194100/TraesCS4B02G020000/TraesCS5A02G194200/TraesCS3B02G585600/TraesCS4A02G294100/TraesCS5D02G196600/TraesCS5B02G189500/TraesCS6D02G171800/TraesCS5D02G083200/TraesCS3A02G518600/TraesCS1D02G442200/TraesCS5A02G474300/TraesCS5B02G487400/TraesCS5D02G196500/TraesCS5D02G487100/TraesCS6B02G213700/TraesCS6A02G182500	19
2	GO:0034061	MF	GO:0034061	DNA polymerase activity	23/4672	43/26934	0.534884	3.0836	6.26406	7.91128e-08	2.97112e-06	2.54765e-06	TraesCS1B02G336400/TraesCS2B02G300400/TraesCS3D02G378400/TraesCS1A02G323500/TraesCS1B02G156600/TraesCS3B02G412700/TraesCS2A02G283300/TraesCS3A02G380000/TraesCS7A02G214100/TraesCS1D02G139000/TraesCS3B02G417600/TraesCS7D02G216200/TraesCS7A02G295900/TraesCS3D02G373300/TraesCS7A02G193400/TraesCS3A02G380100/TraesCS1D02G324400/TraesCS7B02G121400/TraesCS2D02G282000/TraesCS3B02G412600/TraesCS1B02G417700/…	23
2	GO:0016874	MF	GO:0016874	ligase activity	132/4672	494/26934	0.267206	1.54044	5.55383	1.0022e-07	3.62941e-06	3.1121e-06	TraesCS6D02G301200/TraesCS3A02G120200/TraesCS4A02G013500/TraesCS2A02G192200/TraesCS5B02G415100/TraesCS7A02G414700/TraesCS4D02G252700/TraesCS2B02G255900/TraesCS5A02G214400/TraesCS4B02G140900/TraesCS5A02G411500/TraesCS5B02G118000/TraesCS6B02G191300/TraesCS5D02G031500/TraesCS3B02G215800/TraesCS6B02G227200/TraesCS6D02G130200/TraesCS5B02G104500/TraesCS1A02G246600/TraesCS1D02G148500/TraesCS5D02G154200/…	132
2	GO:0008469	MF	GO:0008469	histone arginine N-methyltransferase activity	16/4672	24/26934	0.666667	3.84332	6.38391	1.17165e-07	4.09672e-06	3.51281e-06	TraesCS1A02G171700/TraesCS6D02G097500/TraesCS7A02G090500/TraesCS4A02G481700/TraesCS2A02G114100/TraesCS6B02G137700/TraesCS2A02G554100/TraesCS2B02G133300/TraesCS4A02G390400/TraesCS7D02G011700/TraesCS2D02G560200/TraesCS6A02G109100/TraesCS1D02G172200/TraesCS7D02G086300/TraesCS7A02G014700/TraesCS2D02G114900	16
2	GO:0140993	MF	GO:0140993	histone modifying activity	68/4672	213/26934	0.319249	1.84046	5.6415	1.4626e-07	4.94357e-06	4.23896e-06	TraesCS5D02G366700/TraesCS3B02G447100/TraesCS1A02G171700/TraesCS7B02G145500/TraesCS4B02G317400/TraesCS7A02G246000/TraesCS5A02G265500/TraesCS6D02G097500/TraesCS7D02G127100/TraesCS3D02G109700/TraesCS6A02G296000/TraesCS1D02G307700/TraesCS7A02G090500/TraesCS3B02G498000/TraesCS3A02G107900/TraesCS4A02G481700/TraesCS2A02G114100/TraesCS7A02G128300/TraesCS1D02G314400/TraesCS5D02G412100/TraesCS6B02G137700/…	68
2	GO:0003887	MF	GO:0003887	DNA-directed DNA polymerase activity	20/4672	36/26934	0.555556	3.20277	6.05859	2.44343e-07	7.99237e-06	6.85321e-06	TraesCS1B02G336400/TraesCS2B02G300400/TraesCS3D02G378400/TraesCS1A02G323500/TraesCS1B02G156600/TraesCS3B02G412700/TraesCS2A02G283300/TraesCS3A02G380000/TraesCS1D02G139000/TraesCS3B02G417600/TraesCS7A02G295900/TraesCS3D02G373300/TraesCS7A02G193400/TraesCS3A02G380100/TraesCS1D02G324400/TraesCS2D02G282000/TraesCS3B02G412600/TraesCS1B02G417700/TraesCS3A02G385400/TraesCS1A02G130700	20
2	GO:0042054	MF	GO:0042054	histone methyltransferase activity	44/4672	121/26934	0.363636	2.09636	5.53712	4.31684e-07	1.32889e-05	1.13949e-05	TraesCS5D02G366700/TraesCS1A02G171700/TraesCS7B02G145500/TraesCS7A02G246000/TraesCS5A02G265500/TraesCS6D02G097500/TraesCS7D02G127100/TraesCS6A02G296000/TraesCS1D02G307700/TraesCS7A02G090500/TraesCS3B02G498000/TraesCS4A02G481700/TraesCS2A02G114100/TraesCS7A02G128300/TraesCS6B02G137700/TraesCS2A02G554100/TraesCS2B02G133300/TraesCS1D02G118300/TraesCS4A02G390400/TraesCS7A02G128600/TraesCS7D02G011700/…	44
2	GO:0016889	MF	GO:0016889	DNA endonuclease activity, producing 3'-phosphomonoesters	19/4672	34/26934	0.558824	3.22161	5.93803	4.3248e-07	1.32889e-05	1.13949e-05	TraesCS1D02G354000/TraesCS3D02G192600/TraesCS7A02G328800/TraesCS1D02G082300/TraesCS3A02G487200/TraesCS4A02G105600/TraesCS3B02G535000/TraesCS7D02G325700/TraesCS3B02G218300/TraesCS5B02G396300/TraesCS6B02G300000/TraesCS7B02G229500/TraesCS5D02G316900/TraesCS5B02G310700/TraesCS3A02G188900/TraesCS4D02G199200/TraesCS3D02G170600/TraesCS4B02G198400/TraesCS3D02G482500	19
2	GO:0051880	MF	GO:0051880	G-quadruplex DNA binding	13/4672	18/26934	0.722222	4.1636	6.15069	4.53834e-07	1.35349e-05	1.16058e-05	TraesCS2D02G102800/TraesCS1D02G148100/TraesCS2A02G103300/TraesCS5D02G397600/TraesCS5B02G085000/TraesCS2B02G120600/TraesCS5D02G091200/TraesCS1B02G168700/TraesCS1A02G151100/TraesCS5A02G081400/TraesCS5B02G392800/TraesCS3A02G021300/TraesCS3B02G024900	13
2	GO:0008135	MF	GO:0008135	translation factor activity, RNA binding	40/4672	107/26934	0.373832	2.15513	5.48466	6.201e-07	1.74661e-05	1.49767e-05	TraesCS7B02G266300/TraesCS6D02G366500/TraesCS4A02G080100/TraesCS7A02G074200/TraesCS1B02G432200/TraesCS1A02G402800/TraesCS4D02G224200/TraesCS4A02G273100/TraesCS6B02G388100/TraesCS7B02G248200/TraesCS6B02G007300/TraesCS6A02G355300/TraesCS4D02G147100/TraesCS1B02G349300/TraesCS4D02G192100/TraesCS2B02G105000/TraesCS5A02G009300/TraesCS6A02G381800/TraesCS7D02G069200/TraesCS6D02G003300/TraesCS5A02G071100/…	40
2	GO:0180051	MF	GO:0180051	translation factor activity	40/4672	107/26934	0.373832	2.15513	5.48466	6.201e-07	1.74661e-05	1.49767e-05	TraesCS7B02G266300/TraesCS6D02G366500/TraesCS4A02G080100/TraesCS7A02G074200/TraesCS1B02G432200/TraesCS1A02G402800/TraesCS4D02G224200/TraesCS4A02G273100/TraesCS6B02G388100/TraesCS7B02G248200/TraesCS6B02G007300/TraesCS6A02G355300/TraesCS4D02G147100/TraesCS1B02G349300/TraesCS4D02G192100/TraesCS2B02G105000/TraesCS5A02G009300/TraesCS6A02G381800/TraesCS7D02G069200/TraesCS6D02G003300/TraesCS5A02G071100/…	40
2	GO:0034062	MF	GO:0034062	5'-3' RNA polymerase activity	26/4672	57/26934	0.45614	2.62964	5.64223	6.98843e-07	1.86481e-05	1.59901e-05	TraesCS6B02G178400/TraesCS3B02G412700/TraesCS3A02G380000/TraesCS2D02G417200/TraesCS3D02G489400/TraesCS6A02G123800/TraesCS2A02G420100/TraesCS1A02G431600/TraesCS6D02G140000/TraesCS1D02G229400/TraesCS3B02G543300/TraesCS7A02G466900/TraesCS7B02G368200/TraesCS4A02G151300/TraesCS7A02G503900/TraesCS4B02G158200/TraesCS1A02G227700/TraesCS2B02G439200/TraesCS1D02G160000/TraesCS7A02G321100/TraesCS3D02G373300/…	26
2	GO:0097747	MF	GO:0097747	RNA polymerase activity	26/4672	57/26934	0.45614	2.62964	5.64223	6.98843e-07	1.86481e-05	1.59901e-05	TraesCS6B02G178400/TraesCS3B02G412700/TraesCS3A02G380000/TraesCS2D02G417200/TraesCS3D02G489400/TraesCS6A02G123800/TraesCS2A02G420100/TraesCS1A02G431600/TraesCS6D02G140000/TraesCS1D02G229400/TraesCS3B02G543300/TraesCS7A02G466900/TraesCS7B02G368200/TraesCS4A02G151300/TraesCS7A02G503900/TraesCS4B02G158200/TraesCS1A02G227700/TraesCS2B02G439200/TraesCS1D02G160000/TraesCS7A02G321100/TraesCS3D02G373300/…	26
2	GO:0003682	MF	GO:0003682	chromatin binding	108/4672	399/26934	0.270677	1.56045	5.16681	7.20052e-07	1.87214e-05	1.6053e-05	TraesCS7D02G403900/TraesCS4D02G287000/TraesCS5A02G142600/TraesCS1D02G355400/TraesCS4D02G123200/TraesCS1B02G336400/TraesCS7B02G145500/TraesCS4B02G099800/TraesCS6A02G038400/TraesCS1D02G306100/TraesCS4A02G217700/TraesCS1D02G364900/TraesCS7A02G246000/TraesCS5A02G265500/TraesCS1A02G323500/TraesCS3B02G224600/TraesCS5B02G281700/TraesCS3A02G484500/TraesCS5D02G310100/TraesCS1B02G156600/TraesCS6A02G034200/…	108
2	GO:0008237	MF	GO:0008237	metallopeptidase activity	47/4672	136/26934	0.345588	1.99231	5.31468	9.7774e-07	2.47857e-05	2.1253e-05	TraesCS5A02G427500/TraesCS5B02G092400/TraesCS1A02G226900/TraesCS3B02G126300/TraesCS4D02G017700/TraesCS5D02G437500/TraesCS6D02G292700/TraesCS5A02G194100/TraesCS2D02G328700/TraesCS4B02G020000/TraesCS5A02G194200/TraesCS5A02G429300/TraesCS1D02G228400/TraesCS2D02G300400/TraesCS2D02G057500/TraesCS6A02G258300/TraesCS3B02G585600/TraesCS4B02G248700/TraesCS6D02G239500/TraesCS4A02G294100/TraesCS4D02G248100/…	47
2	GO:0004529	MF	GO:0004529	DNA exonuclease activity	13/4672	19/26934	0.684211	3.94446	5.88162	1.20734e-06	2.81906e-05	2.41726e-05	TraesCS1B02G156600/TraesCS3B02G360300/TraesCS5D02G219400/TraesCS1D02G139000/TraesCS3A02G330200/TraesCS5B02G211100/TraesCS2D02G287600/TraesCS3D02G323700/TraesCS1B02G417700/TraesCS5A02G212600/TraesCS4A02G220100/TraesCS4D02G094700/TraesCS1A02G130700	13
2	GO:0016895	MF	GO:0016895	DNA exonuclease activity, producing 5'-phosphomonoesters	13/4672	19/26934	0.684211	3.94446	5.88162	1.20734e-06	2.81906e-05	2.41726e-05	TraesCS1B02G156600/TraesCS3B02G360300/TraesCS5D02G219400/TraesCS1D02G139000/TraesCS3A02G330200/TraesCS5B02G211100/TraesCS2D02G287600/TraesCS3D02G323700/TraesCS1B02G417700/TraesCS5A02G212600/TraesCS4A02G220100/TraesCS4D02G094700/TraesCS1A02G130700	13
2	GO:0016273	MF	GO:0016273	arginine N-methyltransferase activity	16/4672	27/26934	0.592593	3.41629	5.75452	1.22326e-06	2.81906e-05	2.41726e-05	TraesCS1A02G171700/TraesCS6D02G097500/TraesCS7A02G090500/TraesCS4A02G481700/TraesCS2A02G114100/TraesCS6B02G137700/TraesCS2A02G554100/TraesCS2B02G133300/TraesCS4A02G390400/TraesCS7D02G011700/TraesCS2D02G560200/TraesCS6A02G109100/TraesCS1D02G172200/TraesCS7D02G086300/TraesCS7A02G014700/TraesCS2D02G114900	16
2	GO:0016274	MF	GO:0016274	protein-arginine N-methyltransferase activity	16/4672	27/26934	0.592593	3.41629	5.75452	1.22326e-06	2.81906e-05	2.41726e-05	TraesCS1A02G171700/TraesCS6D02G097500/TraesCS7A02G090500/TraesCS4A02G481700/TraesCS2A02G114100/TraesCS6B02G137700/TraesCS2A02G554100/TraesCS2B02G133300/TraesCS4A02G390400/TraesCS7D02G011700/TraesCS2D02G560200/TraesCS6A02G109100/TraesCS1D02G172200/TraesCS7D02G086300/TraesCS7A02G014700/TraesCS2D02G114900	16
2	GO:0000400	MF	GO:0000400	four-way junction DNA binding	17/4672	30/26934	0.566667	3.26682	5.69091	1.35372e-06	3.05037e-05	2.6156e-05	TraesCS3D02G479500/TraesCS5A02G133000/TraesCS3A02G484100/TraesCS5B02G131900/TraesCS2D02G214900/TraesCS2D02G102800/TraesCS5D02G141200/TraesCS2A02G103300/TraesCS3B02G287700/TraesCS2B02G120600/TraesCS1A02G058500/TraesCS3B02G530900/TraesCS5B02G227100/TraesCS2B02G234700/TraesCS1B02G075900/TraesCS6A02G189700/TraesCS6B02G218500	17
2	GO:0003743	MF	GO:0003743	translation initiation factor activity	29/4672	70/26934	0.414286	2.38835	5.32812	1.90406e-06	4.19722e-05	3.59898e-05	TraesCS6D02G366500/TraesCS7A02G074200/TraesCS1B02G432200/TraesCS1A02G402800/TraesCS6B02G388100/TraesCS6B02G007300/TraesCS6A02G355300/TraesCS1B02G349300/TraesCS4D02G192100/TraesCS2B02G105000/TraesCS6A02G381800/TraesCS7D02G069200/TraesCS6D02G003300/TraesCS5A02G071100/TraesCS5D02G269200/TraesCS1A02G336000/TraesCS6B02G421000/TraesCS2D02G087300/TraesCS5D02G083100/TraesCS1D02G338400/TraesCS6D02G337500/…	29
2	GO:0003899	MF	GO:0003899	DNA-directed 5'-3' RNA polymerase activity	24/4672	54/26934	0.444444	2.56221	5.26423	3.28751e-06	7.09262e-05	6.0817e-05	TraesCS6B02G178400/TraesCS3B02G412700/TraesCS3A02G380000/TraesCS2D02G417200/TraesCS6A02G123800/TraesCS2A02G420100/TraesCS1A02G431600/TraesCS6D02G140000/TraesCS1D02G229400/TraesCS7A02G466900/TraesCS7B02G368200/TraesCS4A02G151300/TraesCS7A02G503900/TraesCS4B02G158200/TraesCS1A02G227700/TraesCS2B02G439200/TraesCS1D02G160000/TraesCS7A02G321100/TraesCS3D02G373300/TraesCS3A02G380100/TraesCS7D02G454700/…	24
2	GO:0016894	MF	GO:0016894	endonuclease activity, active with either ribo- or deoxyribonucleic acids and producing 3'-phosphomonoesters	19/4672	38/26934	0.5	2.88249	5.31977	4.04623e-06	8.54767e-05	7.32936e-05	TraesCS1D02G354000/TraesCS3D02G192600/TraesCS7A02G328800/TraesCS1D02G082300/TraesCS3A02G487200/TraesCS4A02G105600/TraesCS3B02G535000/TraesCS7D02G325700/TraesCS3B02G218300/TraesCS5B02G396300/TraesCS6B02G300000/TraesCS7B02G229500/TraesCS5D02G316900/TraesCS5B02G310700/TraesCS3A02G188900/TraesCS4D02G199200/TraesCS3D02G170600/TraesCS4B02G198400/TraesCS3D02G482500	19
2	GO:0016866	MF	GO:0016866	intramolecular transferase activity	32/4672	84/26934	0.380952	2.19618	5.03011	4.99662e-06	0.000103399	8.86618e-05	TraesCS2B02G599300/TraesCS2B02G181900/TraesCS5B02G189000/TraesCS4B02G239500/TraesCS2D02G130400/TraesCS2D02G157000/TraesCS3B02G106800/TraesCS2A02G151800/TraesCS4D02G239500/TraesCS6A02G080600/TraesCS4D02G268600/TraesCS2B02G150200/TraesCS6D02G234300/TraesCS5A02G193700/TraesCS2D02G156900/TraesCS2B02G177000/TraesCS4D02G151900/TraesCS5A02G193800/TraesCSU02G037500/TraesCS7A02G534400/TraesCS4B02G144900/T…	32
2	GO:0035242	MF	GO:0035242	protein-arginine omega-N asymmetric methyltransferase activity	13/4672	21/26934	0.619048	3.5688	5.39474	6.39463e-06	0.000129683	0.000111199	TraesCS1A02G171700/TraesCS7A02G090500/TraesCS4A02G481700/TraesCS2A02G114100/TraesCS2A02G554100/TraesCS2B02G133300/TraesCS4A02G390400/TraesCS7D02G011700/TraesCS2D02G560200/TraesCS1D02G172200/TraesCS7D02G086300/TraesCS7A02G014700/TraesCS2D02G114900	13
2	GO:0004576	MF	GO:0004576	oligosaccharyl transferase activity	11/4672	16/26934	0.6875	3.96343	5.43181	7.8184e-06	0.000152459	0.000130729	TraesCSU02G137700/TraesCS4B02G322500/TraesCS2B02G587900/TraesCS2D02G558800/TraesCS5A02G494600/TraesCS1A02G340400/TraesCS2B02G616300/TraesCS2D02G566500/TraesCS1B02G352700/TraesCS1D02G342400/TraesCS2A02G555600	11
2	GO:0004579	MF	GO:0004579	dolichyl-diphosphooligosaccharide-protein glycotransferase activity	11/4672	16/26934	0.6875	3.96343	5.43181	7.8184e-06	0.000152459	0.000130729	TraesCSU02G137700/TraesCS4B02G322500/TraesCS2B02G587900/TraesCS2D02G558800/TraesCS5A02G494600/TraesCS1A02G340400/TraesCS2B02G616300/TraesCS2D02G566500/TraesCS1B02G352700/TraesCS1D02G342400/TraesCS2A02G555600	11
2	GO:0042277	MF	GO:0042277	peptide binding	62/4672	211/26934	0.293839	1.69398	4.63612	1.06097e-05	0.000202986	0.000174054	TraesCS6A02G336300/TraesCS4D02G287000/TraesCS2A02G515200/TraesCS1A02G097400/TraesCS1B02G126500/TraesCS4D02G017700/TraesCS6D02G316000/TraesCS6D02G130200/TraesCS2A02G185700/TraesCS5A02G235800/TraesCS5D02G242900/TraesCS5B02G104500/TraesCS5A02G194100/TraesCS7D02G277600/TraesCS2D02G202000/TraesCS7B02G175400/TraesCS4B02G020000/TraesCS5A02G194200/TraesCS4B02G192500/TraesCS2A02G065000/TraesCS4A02G144400/…	62
2	GO:0008235	MF	GO:0008235	metalloexopeptidase activity	22/4672	51/26934	0.431373	2.48686	4.86885	1.5021e-05	0.000278517	0.00023882	TraesCS5A02G427500/TraesCS5B02G092400/TraesCS4D02G017700/TraesCS5A02G194100/TraesCS4B02G020000/TraesCS5A02G194200/TraesCS2D02G057500/TraesCS3B02G585600/TraesCS4A02G294100/TraesCS5D02G196600/TraesCS5B02G189500/TraesCS6D02G171800/TraesCS5D02G083200/TraesCS3A02G518600/TraesCS1D02G442200/TraesCS5A02G474300/TraesCS5B02G487400/TraesCS5D02G196500/TraesCS5A02G196200/TraesCS5D02G487100/TraesCS6B02G213700/…	22
2	GO:0004177	MF	GO:0004177	aminopeptidase activity	27/4672	69/26934	0.391304	2.25586	4.78503	1.5107e-05	0.000278517	0.00023882	TraesCS5B02G092400/TraesCS1D02G416700/TraesCS4D02G017700/TraesCS5A02G194100/TraesCS4B02G020000/TraesCS5A02G194200/TraesCS6B02G389200/TraesCS3B02G585600/TraesCS4A02G294100/TraesCS1D02G176700/TraesCS5D02G196600/TraesCS5B02G189500/TraesCS6D02G171800/TraesCS5D02G083200/TraesCS3A02G518600/TraesCS6B02G278200/TraesCS1D02G442200/TraesCS6A02G357200/TraesCS5A02G474300/TraesCS6B02G387000/TraesCS6D02G339200/…	27
2	GO:0004520	MF	GO:0004520	DNA endonuclease activity	29/4672	77/26934	0.376623	2.17123	4.71487	1.76168e-05	0.00031899	0.000273524	TraesCS1D02G354000/TraesCS3D02G192600/TraesCS1A02G182000/TraesCS3D02G098100/TraesCS7A02G328800/TraesCS2B02G208400/TraesCS1D02G082300/TraesCS5D02G023100/TraesCS2A02G181900/TraesCS1B02G199000/TraesCS3A02G487200/TraesCS4A02G105600/TraesCS3B02G535000/TraesCS7D02G325700/TraesCS2D02G189600/TraesCS3B02G218300/TraesCS5D02G024100/TraesCS5B02G396300/TraesCS6B02G300000/TraesCS7B02G229500/TraesCS5D02G316900/…	29
2	GO:0015131	MF	GO:0015131	oxaloacetate transmembrane transporter activity	9/4672	12/26934	0.75	4.32374	5.27564	1.87133e-05	0.0003329	0.000285452	TraesCS7D02G283000/TraesCS7A02G285000/TraesCS5D02G252800/TraesCS5B02G105700/TraesCS5D02G113100/TraesCS5B02G243600/TraesCS7B02G199700/TraesCS5A02G100600/TraesCS5A02G246300	9
2	GO:0004693	MF	GO:0004693	cyclin-dependent protein serine/threonine kinase activity	27/4672	70/26934	0.385714	2.22364	4.696	2.05517e-05	0.00035321	0.000302867	TraesCS2D02G023000/TraesCS1A02G245600/TraesCS2B02G139000/TraesCS1D02G245300/TraesCS4A02G192300/TraesCS4B02G353600/TraesCS6B02G105100/TraesCS4D02G347600/TraesCS4B02G123100/TraesCS1B02G212800/TraesCS2A02G119300/TraesCS2D02G120200/TraesCS7B02G142600/TraesCS4D02G121200/TraesCS7D02G247700/TraesCS2D02G023500/TraesCS7A02G248700/TraesCS2B02G030600/TraesCS4A02G142300/TraesCS2A02G022200/TraesCS7A02G342900/…	27
2	GO:0097472	MF	GO:0097472	cyclin-dependent protein kinase activity	27/4672	70/26934	0.385714	2.22364	4.696	2.05517e-05	0.00035321	0.000302867	TraesCS2D02G023000/TraesCS1A02G245600/TraesCS2B02G139000/TraesCS1D02G245300/TraesCS4A02G192300/TraesCS4B02G353600/TraesCS6B02G105100/TraesCS4D02G347600/TraesCS4B02G123100/TraesCS1B02G212800/TraesCS2A02G119300/TraesCS2D02G120200/TraesCS7B02G142600/TraesCS4D02G121200/TraesCS7D02G247700/TraesCS2D02G023500/TraesCS7A02G248700/TraesCS2B02G030600/TraesCS4A02G142300/TraesCS2A02G022200/TraesCS7A02G342900/…	27
2	GO:0004222	MF	GO:0004222	metalloendopeptidase activity	23/4672	56/26934	0.410714	2.36776	4.69372	2.54578e-05	0.000430237	0.000368915	TraesCS1A02G226900/TraesCS3B02G126300/TraesCS5D02G437500/TraesCS6D02G292700/TraesCS5A02G429300/TraesCS1D02G228400/TraesCS2D02G300400/TraesCS6A02G258300/TraesCS4B02G248700/TraesCS6D02G239500/TraesCS4D02G248100/TraesCS4A02G135700/TraesCS3A02G107500/TraesCS6B02G343300/TraesCS3D02G109500/TraesCS4B02G169500/TraesCS4A02G056200/TraesCS1B02G240900/TraesCS4D02G171500/TraesCS5B02G431300/TraesCS6B02G267000/…	23
2	GO:0004527	MF	GO:0004527	exonuclease activity	48/4672	156/26934	0.307692	1.77384	4.44055	2.75494e-05	0.000457952	0.00039268	TraesCS1B02G336400/TraesCS3D02G378400/TraesCS6B02G302200/TraesCS1A02G323500/TraesCS1B02G155600/TraesCS1B02G156600/TraesCS3B02G360300/TraesCS2D02G102800/TraesCS6A02G358700/TraesCS4B02G187100/TraesCS7A02G457300/TraesCS4A02G117300/TraesCS2B02G181700/TraesCS2A02G103300/TraesCS6A02G274700/TraesCS5D02G219400/TraesCS2B02G257300/TraesCS2B02G120600/TraesCS2B02G490500/TraesCS1D02G139000/TraesCS2D02G246100/…	48
2	GO:0044183	MF	GO:0044183	protein folding chaperone	32/4672	91/26934	0.351648	2.02725	4.49668	3.35007e-05	0.000547898	0.000469806	TraesCS7D02G032800/TraesCS7B02G237000/TraesCS4A02G164900/TraesCS7D02G364400/TraesCS1D02G208500/TraesCS1D02G442000/TraesCS5B02G198200/TraesCS1D02G365800/TraesCS2B02G479800/TraesCS7D02G164400/TraesCS7A02G036200/TraesCS7A02G358400/TraesCS1A02G361400/TraesCS4B02G165400/TraesCS7B02G269300/TraesCS4D02G157300/TraesCS4A02G315500/TraesCS1A02G205200/TraesCS5D02G376000/TraesCS7A02G426400/TraesCS2B02G226100/…	32
2	GO:0008296	MF	GO:0008296	3'-5'-DNA exonuclease activity	9/4672	13/26934	0.692308	3.99114	4.94168	5.13923e-05	0.000827172	0.000709274	TraesCS1B02G156600/TraesCS3B02G360300/TraesCS1D02G139000/TraesCS3A02G330200/TraesCS3D02G323700/TraesCS1B02G417700/TraesCS4A02G220100/TraesCS4D02G094700/TraesCS1A02G130700	9
2	GO:0036402	MF	GO:0036402	proteasome-activating activity	14/4672	28/26934	0.5	2.88249	4.56561	7.60489e-05	0.0012049	0.00103316	TraesCS2A02G086400/TraesCS7A02G372600/TraesCS2B02G100400/TraesCS2D02G087900/TraesCS2A02G475900/TraesCS2D02G476000/TraesCS2B02G105700/TraesCS3B02G457100/TraesCS2B02G499600/TraesCS7B02G254400/TraesCS7D02G350300/TraesCS3D02G417000/TraesCS2D02G083900/TraesCS3A02G421900	14
2	GO:0003918	MF	GO:0003918	DNA topoisomerase type II (double strand cut, ATP-hydrolyzing) activity	11/4672	19/26934	0.578947	3.33762	4.66945	8.0934e-05	0.00126257	0.00108261	TraesCS3D02G188800/TraesCS3A02G184800/TraesCS4A02G105600/TraesCS7B02G309700/TraesCS7D02G403500/TraesCS5B02G396300/TraesCS5A02G173900/TraesCS4D02G199200/TraesCS3D02G170600/TraesCS3B02G214600/TraesCS4B02G198400	11
2	GO:0003684	MF	GO:0003684	damaged DNA binding	28/4672	79/26934	0.35443	2.04329	4.25418	8.64567e-05	0.00132829	0.00113897	TraesCS3D02G075400/TraesCS1B02G336400/TraesCS1A02G323500/TraesCS3A02G075400/TraesCS3D02G119400/TraesCS1A02G182000/TraesCS2A02G588000/TraesCS6A02G092000/TraesCS2D02G102800/TraesCS1B02G448400/TraesCS2A02G103300/TraesCS3B02G287700/TraesCS5D02G219400/TraesCS1B02G199000/TraesCS2B02G120600/TraesCS3A02G117500/TraesCS1A02G418400/TraesCS1D02G426100/TraesCS5B02G227100/TraesCS2D02G565200/TraesCS5B02G211100/…	28
2	GO:0008276	MF	GO:0008276	protein methyltransferase activity	45/4672	151/26934	0.298013	1.71804	4.0534	0.000112107	0.00169667	0.00145484	TraesCS5D02G366700/TraesCS1A02G171700/TraesCS7B02G145500/TraesCS7A02G246000/TraesCS5A02G265500/TraesCS6D02G097500/TraesCS7D02G127100/TraesCS6A02G296000/TraesCS1D02G307700/TraesCS7A02G090500/TraesCS3B02G498000/TraesCS4A02G481700/TraesCS2A02G114100/TraesCS7A02G128300/TraesCS6B02G137700/TraesCS2A02G554100/TraesCS2B02G133300/TraesCS1D02G118300/TraesCS4A02G390400/TraesCS7A02G128600/TraesCS7D02G011700/…	45
2	GO:0016796	MF	GO:0016796	exonuclease activity, active with either ribo- or deoxyribonucleic acids and producing 5'-phosphomonoesters	27/4672	77/26934	0.350649	2.02149	4.11208	0.000141183	0.00210528	0.00180522	TraesCS1B02G155600/TraesCS1B02G156600/TraesCS3B02G360300/TraesCS6A02G358700/TraesCS7A02G457300/TraesCS5D02G219400/TraesCS2B02G257300/TraesCS1D02G139000/TraesCS2D02G246100/TraesCS6D02G130400/TraesCS5A02G495000/TraesCS3A02G330200/TraesCS4D02G319300/TraesCS1A02G137000/TraesCS5B02G211100/TraesCS4B02G322900/TraesCS6B02G169200/TraesCS2D02G287600/TraesCS6A02G141100/TraesCS3B02G415500/TraesCS7B02G274700/…	27
2	GO:0008170	MF	GO:0008170	N-methyltransferase activity	39/4672	127/26934	0.307087	1.77035	3.98636	0.000155604	0.00226155	0.00193921	TraesCS5D02G366700/TraesCS1A02G171700/TraesCS7B02G145500/TraesCS4B02G059600/TraesCS7A02G246000/TraesCS5A02G265500/TraesCS6D02G097500/TraesCS7D02G127100/TraesCS6A02G296000/TraesCS7A02G090500/TraesCS4A02G481700/TraesCS2A02G114100/TraesCS7A02G128300/TraesCS4D02G059400/TraesCS6B02G137700/TraesCS2A02G554100/TraesCS2B02G133300/TraesCS4A02G390400/TraesCS7A02G128600/TraesCS7D02G011700/TraesCS6B02G088800/…	39
2	GO:0008270	MF	GO:0008270	zinc ion binding	89/4672	356/26934	0.25	1.44125	3.83934	0.000156123	0.00226155	0.00193921	TraesCS2A02G041100/TraesCS1D02G329000/TraesCS4A02G330400/TraesCS3B02G126300/TraesCS3B02G215800/TraesCS6D02G089900/TraesCS4D02G017700/TraesCS2A02G212300/TraesCS6A02G107900/TraesCS1A02G105600/TraesCS7D02G247200/TraesCS5B02G281700/TraesCS1B02G131300/TraesCS5A02G194100/TraesCS2B02G504600/TraesCS2A02G301800/TraesCS7B02G143100/TraesCS1B02G190400/TraesCS4B02G020000/TraesCS2D02G039500/TraesCS5A02G194200/…	89
2	GO:0033218	MF	GO:0033218	amide binding	78/4672	305/26934	0.255738	1.47432	3.81644	0.000180055	0.00257149	0.00220497	TraesCS6A02G336300/TraesCS4D02G287000/TraesCS2A02G515200/TraesCS6A02G050000/TraesCS1A02G097400/TraesCS1B02G126500/TraesCS4D02G017700/TraesCS6D02G316000/TraesCS6D02G130200/TraesCS2A02G185700/TraesCS5A02G235800/TraesCS5D02G242900/TraesCS5B02G104500/TraesCS5A02G194100/TraesCS7D02G277600/TraesCS2D02G202000/TraesCS7B02G175400/TraesCS4B02G020000/TraesCS5A02G194200/TraesCS4B02G192500/TraesCS5D02G337400/…	78
2	GO:0004066	MF	GO:0004066	asparagine synthase (glutamine-hydrolyzing) activity	8/4672	12/26934	0.666667	3.84332	4.5131	0.000207346	0.0028412	0.00243624	TraesCS4A02G109900/TraesCS5B02G084600/TraesCS1D02G390500/TraesCS4D02G195100/TraesCS5D02G090800/TraesCS1B02G408200/TraesCS1A02G382800/TraesCS4B02G194400	8
2	GO:0008569	MF	GO:0008569	minus-end-directed microtubule motor activity	8/4672	12/26934	0.666667	3.84332	4.5131	0.000207346	0.0028412	0.00243624	TraesCS2A02G487500/TraesCS5B02G099000/TraesCS5A02G092900/TraesCS5D02G105200/TraesCS2A02G480500/TraesCS3A02G177700/TraesCS2D02G479900/TraesCS2B02G505400	8
2	GO:0030332	MF	GO:0030332	cyclin binding	8/4672	12/26934	0.666667	3.84332	4.5131	0.000207346	0.0028412	0.00243624	TraesCS4A02G192300/TraesCS4B02G123100/TraesCS7B02G142600/TraesCS4D02G121200/TraesCS7D02G247700/TraesCS7A02G248700/TraesCS5D02G147100/TraesCS5B02G144100	8
2	GO:0048256	MF	GO:0048256	flap endonuclease activity	13/4672	27/26934	0.481481	2.77573	4.22901	0.000223165	0.00301719	0.00258715	TraesCS1D02G354000/TraesCS3D02G192600/TraesCS1A02G182000/TraesCS1D02G082300/TraesCS1B02G199000/TraesCS3A02G487200/TraesCS3B02G535000/TraesCS3B02G218300/TraesCS6B02G300000/TraesCS5D02G316900/TraesCS5B02G310700/TraesCS3A02G188900/TraesCS3D02G482500	13
2	GO:0005524	MF	GO:0005524	ATP binding	83/4672	331/26934	0.250755	1.4456	3.73685	0.000229258	0.00305878	0.00262281	TraesCS5A02G352700/TraesCS1D02G198000/TraesCS4A02G330400/TraesCS6B02G412000/TraesCS3B02G126300/TraesCS3B02G244700/TraesCS1A02G105600/TraesCS6D02G130200/TraesCS1B02G131300/TraesCS5B02G104500/TraesCS5D02G258900/TraesCS4B02G278900/TraesCS1B02G301500/TraesCS1D02G364700/TraesCS1B02G190400/TraesCS2D02G388800/TraesCS2B02G419300/TraesCS3D02G264800/TraesCS5A02G357400/TraesCS3B02G287700/TraesCS1D02G060000/…	83
2	GO:0042393	MF	GO:0042393	histone binding	83/4672	333/26934	0.249249	1.43692	3.67523	0.000282124	0.00371525	0.00318571	TraesCS2B02G435100/TraesCS5D02G500200/TraesCS7D02G403900/TraesCS2B02G492400/TraesCS1D02G364900/TraesCS4B02G225000/TraesCS6B02G072500/TraesCS7A02G433000/TraesCS6D02G062900/TraesCS6B02G082800/TraesCS7A02G434800/TraesCS7D02G277600/TraesCS7D02G212700/TraesCS1D02G286600/TraesCS7B02G117700/TraesCS7B02G175400/TraesCS2D02G179800/TraesCS2B02G436500/TraesCSU02G175900/TraesCS5B02G156700/TraesCS2B02G492300/T…	83
2	GO:0047412	MF	GO:0047412	N-(long-chain-acyl)ethanolamine deacylase activity	7/4672	10/26934	0.7	4.03549	4.39815	0.000345507	0.00443473	0.00380265	TraesCS2B02G053700/TraesCS2A02G041300/TraesCS2D02G039600/TraesCS2A02G041400/TraesCS2D02G039900/TraesCS2D02G039700/TraesCS2B02G053800	7
2	GO:0050486	MF	GO:0050486	intramolecular hydroxytransferase activity	7/4672	10/26934	0.7	4.03549	4.39815	0.000345507	0.00443473	0.00380265	TraesCS2B02G181900/TraesCS5B02G189000/TraesCS6A02G080600/TraesCS5A02G193700/TraesCS5A02G193800/TraesCS5D02G196100/TraesCS5D02G196200	7
2	GO:0005200	MF	GO:0005200	structural constituent of cytoskeleton	27/4672	81/26934	0.333333	1.92166	3.80565	0.000363502	0.00460739	0.00395069	TraesCS5D02G429200/TraesCS2D02G355300/TraesCS2A02G356400/TraesCS6B02G140000/TraesCS7A02G519400/TraesCS5A02G356000/TraesCS4B02G188600/TraesCS2B02G597500/TraesCS5B02G230400/TraesCS7B02G436000/TraesCS5A02G232100/TraesCS1B02G333100/TraesCS5B02G422700/TraesCS7D02G117700/TraesCS2B02G375700/TraesCS2D02G346300/TraesCS5A02G487800/TraesCS6D02G100700/TraesCS3A02G065100/TraesCS5D02G502700/TraesCS7D02G509600/…	27
2	GO:0035639	MF	GO:0035639	purine ribonucleoside triphosphate binding	104/4672	441/26934	0.235828	1.35954	3.48751	0.000480942	0.00602069	0.00516255	TraesCS1A02G276500/TraesCS1B02G479100/TraesCS5A02G352700/TraesCS1D02G198000/TraesCS4A02G330400/TraesCS6B02G412000/TraesCS3B02G126300/TraesCS2D02G435300/TraesCS1D02G135300/TraesCS3B02G244700/TraesCS1A02G105600/TraesCS6D02G130200/TraesCS4A02G072800/TraesCS1B02G131300/TraesCS5B02G104500/TraesCS5D02G258900/TraesCS4B02G278900/TraesCS1B02G301500/TraesCS1D02G364700/TraesCS1B02G190400/TraesCS2D02G388800/…	104
2	GO:0019104	MF	GO:0019104	DNA N-glycosylase activity	15/4672	36/26934	0.416667	2.40208	3.85633	0.000532611	0.00658619	0.00564746	TraesCS3D02G075400/TraesCS3A02G075400/TraesCS2B02G582400/TraesCS1B02G448400/TraesCS5D02G023100/TraesCS7A02G194800/TraesCS1A02G418400/TraesCS1D02G426100/TraesCS3B02G089300/TraesCS5D02G024100/TraesCS7D02G196400/TraesCS7B02G100500/TraesCS2D02G552400/TraesCS2A02G551200/TraesCS7B02G297100	15
2	GO:0009927	MF	GO:0009927	histidine phosphotransfer kinase activity	27/4672	83/26934	0.325301	1.87536	3.65894	0.000562274	0.0068403	0.00586534	TraesCSU02G059900/TraesCSU02G059800/TraesCSU02G060100/TraesCS4B02G011100/TraesCSU02G197100/TraesCS7D02G012700/TraesCSU02G214800/TraesCSU02G060200/TraesCS4B02G011600/TraesCS4A02G480700/TraesCS6B02G027800/TraesCS4A02G302200/TraesCSU02G060000/TraesCS7A02G016100/TraesCS1B02G061400/TraesCS4D02G010000/TraesCS4A02G480600/TraesCS4B02G011700/TraesCS4B02G011000/TraesCS4A02G022400/TraesCS4A02G480800/TraesCS…	27
2	GO:0051082	MF	GO:0051082	unfolded protein binding	35/4672	117/26934	0.299145	1.72457	3.59814	0.000566652	0.0068403	0.00586534	TraesCS7D02G032800/TraesCS7B02G237000/TraesCS4A02G164900/TraesCS7D02G364400/TraesCS6D02G325300/TraesCS1D02G208500/TraesCS5D02G219500/TraesCS3D02G184200/TraesCS1A02G152500/TraesCS1D02G365800/TraesCS2D02G546500/TraesCS2B02G576100/TraesCS1D02G149400/TraesCS7D02G164400/TraesCS1B02G169900/TraesCS7A02G036200/TraesCS7A02G358400/TraesCS2A02G545600/TraesCS1A02G361400/TraesCS4B02G165400/TraesCS7B02G269300/…	35
2	GO:0008408	MF	GO:0008408	3'-5' exonuclease activity	33/4672	109/26934	0.302752	1.74536	3.57209	0.000635368	0.00757956	0.00649924	TraesCS6B02G302200/TraesCS1B02G155600/TraesCS1B02G156600/TraesCS3B02G360300/TraesCS2D02G102800/TraesCS6A02G358700/TraesCS7A02G457300/TraesCS2B02G181700/TraesCS2A02G103300/TraesCS6A02G274700/TraesCS2B02G257300/TraesCS2B02G120600/TraesCS1D02G139000/TraesCS2D02G246100/TraesCS6D02G130400/TraesCS5A02G495000/TraesCS3A02G330200/TraesCS4D02G319300/TraesCS1A02G137000/TraesCS4D02G167700/TraesCS2B02G538900/…	33
2	GO:0160215	MF	GO:0160215	deacylase activity	17/4672	44/26934	0.386364	2.22738	3.73269	0.000663109	0.00781852	0.00670414	TraesCS6A02G184100/TraesCS6B02G212600/TraesCS4B02G240200/TraesCS7B02G261800/TraesCS2A02G177100/TraesCS6D02G275200/TraesCS6B02G210200/TraesCS1A02G317100/TraesCS6D02G171000/TraesCS2D02G185200/TraesCS6A02G181100/TraesCS6D02G168400/TraesCS5D02G126600/TraesCS3D02G171500/TraesCS3A02G170400/TraesCS7A02G365600/TraesCS2A02G226600	17
2	GO:0016769	MF	GO:0016769	transferase activity, transferring nitrogenous groups	36/4672	123/26934	0.292683	1.68731	3.49995	0.000747248	0.00867412	0.00743779	TraesCS3B02G299400/TraesCS6B02G302500/TraesCS4B02G273500/TraesCS4B02G130800/TraesCS6B02G191300/TraesCS4D02G189600/TraesCS5B02G189000/TraesCS4B02G188200/TraesCS6B02G026900/TraesCS1D02G289700/TraesCS6D02G344200/TraesCS1B02G280600/TraesCS4A02G116000/TraesCS4A02G187100/TraesCS5A02G193700/TraesCS6D02G022800/TraesCS1A02G291200/TraesCS5A02G193800/TraesCS3A02G266100/TraesCS3D02G266200/TraesCS6A02G360700/…	36
2	GO:0017025	MF	GO:0017025	TBP-class protein binding	24/4672	72/26934	0.333333	1.92166	3.5874	0.000752784	0.00867412	0.00743779	TraesCS2A02G086400/TraesCS1A02G131200/TraesCS5B02G281700/TraesCS7A02G372600/TraesCS3D02G530900/TraesCS3B02G593000/TraesCS5A02G437500/TraesCS2B02G100400/TraesCS2D02G087900/TraesCS3B02G403500/TraesCS1D02G137000/TraesCS2A02G475900/TraesCS2D02G476000/TraesCS2B02G105700/TraesCS3D02G364400/TraesCS3B02G457100/TraesCS2B02G499600/TraesCS7B02G254400/TraesCS3A02G371300/TraesCS7D02G350300/TraesCS3D02G417000/…	24
2	GO:0008139	MF	GO:0008139	nuclear localization sequence binding	23/4672	68/26934	0.338235	1.94992	3.59296	0.000764418	0.00870921	0.00746788	TraesCS4D02G287000/TraesCS2A02G515200/TraesCS1A02G097400/TraesCS1B02G126500/TraesCS2A02G185700/TraesCS5A02G235800/TraesCS5D02G242900/TraesCS2D02G202000/TraesCS4B02G192500/TraesCS4A02G144400/TraesCS4A02G015800/TraesCS1D02G106200/TraesCS2D02G090600/TraesCS4D02G193700/TraesCS4D02G217300/TraesCS4B02G288200/TraesCS2B02G221600/TraesCS3B02G202800/TraesCS2D02G100000/TraesCS4A02G087400/TraesCS5B02G137900/…	23
2	GO:0019213	MF	GO:0019213	deacetylase activity	13/4672	30/26934	0.433333	2.49816	3.76116	0.000795377	0.00886277	0.00759955	TraesCS6A02G184100/TraesCS6B02G212600/TraesCS4B02G240200/TraesCS7B02G261800/TraesCS2A02G177100/TraesCS6B02G210200/TraesCS1A02G317100/TraesCS6D02G171000/TraesCS2D02G185200/TraesCS6A02G181100/TraesCS6D02G168400/TraesCS5D02G126600/TraesCS7A02G365600	13
2	GO:1990714	MF	GO:1990714	hydroxyproline O-galactosyltransferase activity	13/4672	30/26934	0.433333	2.49816	3.76116	0.000795377	0.00886277	0.00759955	TraesCS7D02G141100/TraesCS7A02G293200/TraesCS7A02G309500/TraesCS7A02G139800/TraesCS7D02G286500/TraesCS1A02G066300/TraesCS1D02G038000/TraesCS7B02G041500/TraesCS7B02G185900/TraesCS7B02G209500/TraesCS5D02G462400/TraesCS7D02G306200/TraesCS5A02G452200	13
2	GO:0009982	MF	GO:0009982	pseudouridine synthase activity	16/4672	41/26934	0.390244	2.24975	3.66866	0.000833783	0.00918973	0.00787991	TraesCS2D02G130400/TraesCS2D02G157000/TraesCS3B02G106800/TraesCS2A02G151800/TraesCS4D02G268600/TraesCS2B02G150200/TraesCS6D02G234300/TraesCS2D02G156900/TraesCS2B02G177000/TraesCS7A02G534400/TraesCS7D02G521700/TraesCS4A02G036500/TraesCS4B02G167800/TraesCS7B02G451500/TraesCS6A02G252800/TraesCS2A02G151900	16
2	GO:0033558	MF	GO:0033558	protein lysine deacetylase activity	12/4672	27/26934	0.444444	2.56221	3.7205	0.000959359	0.0104601	0.00896922	TraesCS6A02G184100/TraesCS6B02G212600/TraesCS7B02G261800/TraesCS2A02G177100/TraesCS6B02G210200/TraesCS1A02G317100/TraesCS6D02G171000/TraesCS2D02G185200/TraesCS6A02G181100/TraesCS6D02G168400/TraesCS5D02G126600/TraesCS7A02G365600	12
2	GO:0004407	MF	GO:0004407	histone deacetylase activity	11/4672	24/26934	0.458333	2.64228	3.6873	0.00114197	0.012189	0.0104517	TraesCS6A02G184100/TraesCS6B02G212600/TraesCS7B02G261800/TraesCS2A02G177100/TraesCS6B02G210200/TraesCS1A02G317100/TraesCS6D02G171000/TraesCS2D02G185200/TraesCS6A02G181100/TraesCS6D02G168400/TraesCS7A02G365600	11
2	GO:0070034	MF	GO:0070034	telomerase RNA binding	11/4672	24/26934	0.458333	2.64228	3.6873	0.00114197	0.012189	0.0104517	TraesCS1D02G148100/TraesCS7A02G214100/TraesCS5D02G397600/TraesCS1B02G168700/TraesCS1A02G151100/TraesCS7D02G216200/TraesCS5B02G392800/TraesCS7B02G121400/TraesCS3A02G021300/TraesCS3B02G024900/TraesCS4B02G246900	11
2	GO:0000150	MF	GO:0000150	DNA strand exchange activity	10/4672	21/26934	0.47619	2.74523	3.66516	0.00133383	0.0140886	0.0120806	TraesCS3D02G479500/TraesCS5A02G133000/TraesCS3A02G484100/TraesCS5B02G131900/TraesCS2D02G214900/TraesCS5D02G141200/TraesCS1A02G058500/TraesCS3B02G530900/TraesCS2B02G234700/TraesCS1B02G075900	10
2	GO:0016624	MF	GO:0016624	oxidoreductase activity, acting on the aldehyde or oxo group of donors, disulfide as acceptor	7/4672	12/26934	0.583333	3.36291	3.75055	0.00164738	0.0170453	0.0146158	TraesCS2B02G094300/TraesCS2D02G283300/TraesCS2B02G301400/TraesCS5D02G039000/TraesCS5A02G374500/TraesCS5D02G384100/TraesCS2A02G284400	7
2	GO:0031420	MF	GO:0031420	alkali metal ion binding	7/4672	12/26934	0.583333	3.36291	3.75055	0.00164738	0.0170453	0.0146158	TraesCS3A02G239300/TraesCS3B02G267800/TraesCS3D02G239500/TraesCS2A02G240200/TraesCS1A02G213000/TraesCS1D02G215900/TraesCS1B02G226500	7
2	GO:0003916	MF	GO:0003916	DNA topoisomerase activity	13/4672	33/26934	0.393939	2.27105	3.34694	0.00227769	0.0233291	0.020004	TraesCS3D02G188800/TraesCS4B02G280400/TraesCS3A02G184800/TraesCS4A02G105600/TraesCS7B02G309700/TraesCS7D02G403500/TraesCS5B02G396300/TraesCS5A02G173900/TraesCS4D02G199200/TraesCS3D02G170600/TraesCS3B02G214600/TraesCS4B02G198400/TraesCS4A02G023100	13
2	GO:0031369	MF	GO:0031369	translation initiation factor binding	9/4672	19/26934	0.473684	2.73078	3.45727	0.00243692	0.024523	0.0210277	TraesCS5A02G406000/TraesCS5B02G410800/TraesCS6D02G078000/TraesCS5B02G219100/TraesCS5A02G220000/TraesCS6A02G090300/TraesCS6B02G112400/TraesCS5D02G228100/TraesCS5D02G416000	9
2	GO:0043130	MF	GO:0043130	ubiquitin binding	28/4672	95/26934	0.294737	1.69915	3.12725	0.00244263	0.024523	0.0210277	TraesCS3D02G362200/TraesCS3B02G401100/TraesCS3D02G330600/TraesCS6D02G105500/TraesCS7D02G413800/TraesCS4D02G245500/TraesCS1B02G270600/TraesCS5B02G204000/TraesCS2D02G193800/TraesCS6B02G144500/TraesCS7B02G321900/TraesCS4A02G058600/TraesCS6A02G149500/TraesCS1D02G260000/TraesCS4B02G246100/TraesCS3B02G368700/TraesCS2A02G194000/TraesCS5D02G211900/TraesCS2B02G212800/TraesCS5A02G204200/TraesCS3A02G369100/…	28
2	GO:0048257	MF	GO:0048257	3'-flap endonuclease activity	8/4672	16/26934	0.5	2.88249	3.45051	0.00278858	0.0277218	0.0237705	TraesCS1D02G354000/TraesCS3D02G192600/TraesCS1D02G082300/TraesCS3A02G487200/TraesCS3B02G535000/TraesCS3B02G218300/TraesCS3A02G188900/TraesCS3D02G482500	8
2	GO:0051731	MF	GO:0051731	polynucleotide 5'-hydroxyl-kinase activity	6/4672	10/26934	0.6	3.45899	3.56286	0.00301051	0.0287739	0.0246727	TraesCS3D02G279000/TraesCS6B02G213100/TraesCS3B02G130200/TraesCS6D02G171300/TraesCS6A02G183800/TraesCS3D02G115500	6
2	GO:0002151	MF	GO:0002151	G-quadruplex RNA binding	7/4672	13/26934	0.538462	3.10422	3.4764	0.0030363	0.0287739	0.0246727	TraesCS1D02G148100/TraesCS5D02G397600/TraesCS1B02G168700/TraesCS1A02G151100/TraesCS5B02G392800/TraesCS3A02G021300/TraesCS3B02G024900	7
2	GO:0016929	MF	GO:0016929	deSUMOylase activity	7/4672	13/26934	0.538462	3.10422	3.4764	0.0030363	0.0287739	0.0246727	TraesCS3A02G484200/TraesCS2A02G112900/TraesCS3B02G531000/TraesCS4D02G168400/TraesCS4A02G157500/TraesCS2D02G113400/TraesCS2B02G131700	7
2	GO:0070137	MF	GO:0070137	ubiquitin-like protein-specific endopeptidase activity	7/4672	13/26934	0.538462	3.10422	3.4764	0.0030363	0.0287739	0.0246727	TraesCS3A02G484200/TraesCS2A02G112900/TraesCS3B02G531000/TraesCS4D02G168400/TraesCS4A02G157500/TraesCS2D02G113400/TraesCS2B02G131700	7
2	GO:0070139	MF	GO:0070139	SUMO-specific endopeptidase activity	7/4672	13/26934	0.538462	3.10422	3.4764	0.0030363	0.0287739	0.0246727	TraesCS3A02G484200/TraesCS2A02G112900/TraesCS3B02G531000/TraesCS4D02G168400/TraesCS4A02G157500/TraesCS2D02G113400/TraesCS2B02G131700	7
2	GO:0016879	MF	GO:0016879	ligase activity, forming carbon-nitrogen bonds	31/4672	110/26934	0.281818	1.62468	3.00747	0.00319902	0.0300352	0.0257543	TraesCS4A02G013500/TraesCS6B02G191300/TraesCS5D02G031500/TraesCS6B02G227200/TraesCS6D02G130200/TraesCS5B02G104500/TraesCS1A02G246600/TraesCS1D02G364700/TraesCS4A02G109900/TraesCS4D02G121300/TraesCS7A02G521200/TraesCS5B02G084600/TraesCS1D02G390500/TraesCS5A02G025100/TraesCS4D02G195100/TraesCS3B02G238600/TraesCS3D02G209100/TraesCS1B02G257300/TraesCS5D02G090800/TraesCS3A02G206600/TraesCS5B02G022900/…	31
2	GO:0003727	MF	GO:0003727	single-stranded RNA binding	49/4672	194/26934	0.252577	1.4561	2.92076	0.00338408	0.0314812	0.0269942	TraesCS2A02G213508/TraesCS6B02G412000/TraesCS2A02G212300/TraesCS6A02G270600/TraesCS7D02G127100/TraesCS3A02G076800/TraesCS6A02G303300/TraesCS1B02G265700/TraesCS2B02G238300/TraesCS2A02G156100/TraesCS1A02G216200/TraesCS6B02G332800/TraesCS7A02G128300/TraesCS3D02G043300/TraesCS1D02G252000/TraesCS4A02G234300/TraesCS2D02G472700/TraesCS6D02G234300/TraesCS7A02G128600/TraesCS4D02G143400/TraesCS3D02G135700/…	49
2	GO:0043015	MF	GO:0043015	gamma-tubulin binding	11/4672	27/26934	0.407407	2.3487	3.212	0.00359476	0.0331371	0.028414	TraesCS5D02G500200/TraesCS2D02G355300/TraesCS2A02G356400/TraesCS6B02G140000/TraesCS5B02G230400/TraesCS5A02G232100/TraesCS2B02G375700/TraesCS3D02G089500/TraesCS6D02G100700/TraesCS6A02G111800/TraesCS5D02G235900	11
2	GO:0004045	MF	GO:0004045	aminoacyl-tRNA hydrolase activity	8/4672	17/26934	0.470588	2.71293	3.23641	0.00447241	0.0408561	0.0350328	TraesCS4A02G080100/TraesCS4D02G224200/TraesCS3B02G292800/TraesCS3D02G043900/TraesCS3A02G036100/TraesCS2D02G550300/TraesCS2D02G548800/TraesCS2B02G580000	8
2	GO:0016762	MF	GO:0016762	xyloglucan:xyloglucosyl transferase activity	11/4672	28/26934	0.392857	2.26481	3.06756	0.00500462	0.0453097	0.0388516	TraesCS4A02G073300/TraesCS4B02G229500/TraesCS7B02G099900/TraesCS3D02G084000/TraesCS7D02G195900/TraesCS3D02G133300/TraesCS3B02G152000/TraesCS4D02G230600/TraesCS3A02G308800/TraesCS3D02G084100/TraesCS3B02G151700	11
2	GO:0016884	MF	GO:0016884	carbon-nitrogen ligase activity, with glutamine as amido-N-donor	13/4672	36/26934	0.361111	2.0818	2.97543	0.00550839	0.0494293	0.0423841	TraesCS1D02G364700/TraesCS4A02G109900/TraesCS5B02G084600/TraesCS1D02G390500/TraesCS4D02G195100/TraesCS3B02G238600/TraesCS3D02G209100/TraesCS5D02G090800/TraesCS3A02G206600/TraesCS1B02G376800/TraesCS1B02G408200/TraesCS1A02G382800/TraesCS4B02G194400	13
3	GO:0006364	BP	GO:0006364	rRNA processing	138/1596	480/31145	0.2875	5.61039	23.6575	8.62752e-65	2.131e-61	1.98615e-61	TraesCS5D02G051600/TraesCS4B02G317800/TraesCS5A02G215000/TraesCS4D02G152400/TraesCS2B02G273800/TraesCS4A02G154000/TraesCS1A02G389600/TraesCS2B02G150800/TraesCS2D02G160100/TraesCS5D02G090500/TraesCS2D02G120400/TraesCS7A02G261600/TraesCS2D02G185900/TraesCS2D02G152200/TraesCS2A02G156200/TraesCS2A02G452200/TraesCS2A02G495500/TraesCS2B02G312000/TraesCS2A02G432600/TraesCS2B02G473700/TraesCS4D02G189300/…	138
3	GO:0042273	BP	GO:0042273	ribosomal large subunit biogenesis	67/1596	208/31145	0.322115	6.28589	17.7764	2.89528e-35	3.57567e-32	3.33262e-32	TraesCS5A02G215000/TraesCS5A02G112400/TraesCS7A02G261600/TraesCS2D02G185900/TraesCS2D02G152200/TraesCS5D02G129200/TraesCS2A02G452200/TraesCS2A02G432600/TraesCS2B02G473700/TraesCS4A02G276400/TraesCS6B02G319800/TraesCS1A02G404700/TraesCS6B02G225700/TraesCS4A02G406500/TraesCS1B02G165800/TraesCS5A02G360900/TraesCS5A02G032200/TraesCS7A02G027900/TraesCS1D02G160800/TraesCS2A02G296000/TraesCS7D02G262800/…	67
3	GO:0022618	BP	GO:0022618	protein-RNA complex assembly	88/1596	438/31145	0.200913	3.9207	14.3067	1.08054e-28	8.89646e-26	8.29174e-26	TraesCS5A02G215000/TraesCS2A02G331400/TraesCS2B02G318500/TraesCS4A02G088700/TraesCS7A02G501300/TraesCS1D02G179800/TraesCS4B02G082600/TraesCS5A02G112400/TraesCS2D02G301300/TraesCS5A02G170200/TraesCS2D02G152200/TraesCS3A02G175900/TraesCS5D02G129200/TraesCS2A02G452200/TraesCS2B02G312000/TraesCS2B02G473700/TraesCS6B02G225700/TraesCS6A02G377800/TraesCS2A02G124700/TraesCS7B02G029700/TraesCS6D02G188600/…	88
3	GO:0071826	BP	GO:0071826	protein-RNA complex organization	90/1596	465/31145	0.193548	3.77698	14.0218	4.59759e-28	2.83901e-25	2.64603e-25	TraesCS5A02G215000/TraesCS2A02G331400/TraesCS2B02G318500/TraesCS4A02G088700/TraesCS7A02G501300/TraesCS1D02G179800/TraesCS4B02G082600/TraesCS5A02G112400/TraesCS2D02G301300/TraesCS5A02G170200/TraesCS2D02G152200/TraesCS3A02G175900/TraesCS5D02G129200/TraesCS2A02G452200/TraesCS2B02G312000/TraesCS2B02G473700/TraesCS6B02G225700/TraesCS6A02G377800/TraesCS2A02G124700/TraesCS7B02G029700/TraesCS6D02G188600/…	90
3	GO:0042274	BP	GO:0042274	ribosomal small subunit biogenesis	58/1596	237/31145	0.244726	4.77568	13.5602	7.9646e-24	3.93451e-21	3.66707e-21	TraesCS4B02G317800/TraesCS2B02G318500/TraesCS7A02G501300/TraesCS1D02G179800/TraesCS4B02G082600/TraesCS2D02G301300/TraesCS5A02G170200/TraesCS2B02G312000/TraesCS2A02G124700/TraesCS4B02G280800/TraesCS2B02G147200/TraesCS4B02G154700/TraesCS6A02G211200/TraesCS2B02G301300/TraesCS5B02G442300/TraesCS1D02G342000/TraesCS5D02G345600/TraesCS1A02G060700/TraesCS1A02G340000/TraesCS2B02G435400/TraesCS5D02G446500/…	58
3	GO:0042255	BP	GO:0042255	ribosome assembly	60/1596	256/31145	0.234375	4.57369	13.3434	1.49629e-23	6.15974e-21	5.74104e-21	TraesCS5A02G215000/TraesCS2B02G318500/TraesCS7A02G501300/TraesCS1D02G179800/TraesCS4B02G082600/TraesCS5A02G112400/TraesCS2D02G301300/TraesCS5A02G170200/TraesCS2D02G152200/TraesCS5D02G129200/TraesCS2A02G452200/TraesCS2B02G312000/TraesCS2B02G473700/TraesCS6B02G225700/TraesCS2A02G124700/TraesCS4B02G280800/TraesCS1B02G165800/TraesCS2B02G147200/TraesCS5A02G032200/TraesCS7A02G027900/TraesCS2A02G296000/…	60
3	GO:0000959	BP	GO:0000959	mitochondrial RNA metabolic process	38/1596	122/31145	0.311475	6.07826	13.0613	5.17975e-20	1.82771e-17	1.70348e-17	TraesCS2A02G436600/TraesCS3B02G457900/TraesCS7D02G246000/TraesCS7A02G247500/TraesCS7B02G153000/TraesCS3B02G251900/TraesCS3D02G417800/TraesCS1D02G217000/TraesCS7D02G481800/TraesCS6A02G228100/TraesCS4B02G107700/TraesCS7A02G307200/TraesCS3A02G222000/TraesCS2A02G306600/TraesCS7A02G302700/TraesCS3A02G422600/TraesCS7D02G186500/TraesCS6D02G206900/TraesCS7B02G090100/TraesCS7A02G390500/TraesCS1A02G214100/…	38
3	GO:0140694	BP	GO:0140694	membraneless organelle assembly	69/1596	412/31145	0.167476	3.26819	10.771	3.17507e-18	9.80304e-16	9.13669e-16	TraesCS5A02G215000/TraesCS2B02G318500/TraesCS7A02G501300/TraesCS1D02G179800/TraesCS4B02G082600/TraesCS5A02G112400/TraesCS2D02G301300/TraesCS5A02G170200/TraesCS2D02G152200/TraesCS3A02G175900/TraesCS5D02G129200/TraesCS2A02G452200/TraesCS2B02G312000/TraesCS2B02G473700/TraesCS6B02G225700/TraesCS2A02G124700/TraesCS4B02G280800/TraesCS1B02G165800/TraesCS2B02G147200/TraesCS5D02G289400/TraesCS5A02G032200/…	69
3	GO:0016074	BP	GO:0016074	sno(s)RNA metabolic process	24/1596	51/31145	0.470588	9.18325	13.5927	5.47459e-18	1.50247e-15	1.40034e-15	TraesCS4D02G152400/TraesCS4A02G154000/TraesCS1A02G389600/TraesCS2A02G156200/TraesCS3A02G321500/TraesCS5D02G553600/TraesCS6A02G137900/TraesCS3B02G305800/TraesCS7D02G188900/TraesCS4A02G082400/TraesCS4D02G222000/TraesCS1D02G397700/TraesCS2B02G120300/TraesCS6D02G204400/TraesCS4A02G322500/TraesCS6A02G230600/TraesCS5B02G555900/TraesCS3D02G309800/TraesCS1A02G322700/TraesCS1B02G335000/TraesCS3A02G518500/…	24
3	GO:0016556	BP	GO:0016556	mRNA modification	36/1596	138/31145	0.26087	5.09072	11.1929	2.85149e-16	7.04319e-14	6.56444e-14	TraesCS2A02G436600/TraesCS2A02G375900/TraesCS7D02G246000/TraesCS7A02G247500/TraesCS3B02G251900/TraesCS4D02G064600/TraesCS3B02G248000/TraesCS4B02G107700/TraesCS7A02G307200/TraesCS3A02G222000/TraesCS2A02G306600/TraesCS7D02G186500/TraesCS7B02G090100/TraesCS2B02G392800/TraesCS4A02G267600/TraesCS5B02G226700/TraesCS1B02G288500/TraesCS4A02G249100/TraesCS1A02G274600/TraesCS4A02G269900/TraesCS2D02G372100/…	36
3	GO:0030490	BP	GO:0030490	maturation of SSU-rRNA	41/1596	179/31145	0.22905	4.46978	10.8198	3.68731e-16	8.27968e-14	7.71688e-14	TraesCS4B02G317800/TraesCS2B02G312000/TraesCS2A02G124700/TraesCS2B02G147200/TraesCS4B02G154700/TraesCS6A02G211200/TraesCS2B02G301300/TraesCS5B02G442300/TraesCS1D02G342000/TraesCS1A02G060700/TraesCS1A02G340000/TraesCS2B02G435400/TraesCS5D02G446500/TraesCS1B02G352300/TraesCS4A02G370000/TraesCS2D02G283200/TraesCS4D02G167600/TraesCS2D02G293300/TraesCS7B02G271400/TraesCS2A02G295600/TraesCS2D02G263800/…	41
3	GO:0000470	BP	GO:0000470	maturation of LSU-rRNA	25/1596	65/31145	0.384615	7.50554	12.202	4.10897e-16	8.45762e-14	7.88273e-14	TraesCS5A02G215000/TraesCS7A02G261600/TraesCS2D02G185900/TraesCS2D02G152200/TraesCS2A02G432600/TraesCS4A02G276400/TraesCS6B02G319800/TraesCS1A02G404700/TraesCS5A02G360900/TraesCS7D02G262800/TraesCS2D02G430500/TraesCS2B02G204800/TraesCS4D02G034600/TraesCS3D02G365600/TraesCS5B02G461300/TraesCS7B02G159700/TraesCS5A02G452400/TraesCS5D02G217000/TraesCS3A02G372600/TraesCS5D02G462800/TraesCS5D02G370000/…	25
3	GO:1900864	BP	GO:1900864	mitochondrial RNA modification	28/1596	87/31145	0.321839	6.2805	11.4625	1.55889e-15	2.96188e-13	2.76055e-13	TraesCS2A02G436600/TraesCS3B02G457900/TraesCS7D02G246000/TraesCS7A02G247500/TraesCS3B02G251900/TraesCS3D02G417800/TraesCS4B02G107700/TraesCS7A02G307200/TraesCS3A02G222000/TraesCS2A02G306600/TraesCS7A02G302700/TraesCS3A02G422600/TraesCS7D02G186500/TraesCS7B02G090100/TraesCS7A02G390500/TraesCS5B02G226700/TraesCS3D02G363900/TraesCS1B02G288500/TraesCS3D02G508000/TraesCS1A02G274600/TraesCS5D02G398700/…	28
3	GO:0000377	BP	GO:0000377	RNA splicing, via transesterification reactions with bulged adenosine as nucleophile	66/1596	431/31145	0.153132	2.98829	9.6601	1.69139e-15	2.98409e-13	2.78125e-13	TraesCS3B02G224400/TraesCS1B02G254400/TraesCS2A02G331400/TraesCS4A02G088700/TraesCS1D02G405300/TraesCS7A02G018200/TraesCS3A02G175900/TraesCS1A02G083400/TraesCS5B02G504900/TraesCS6A02G377800/TraesCS7B02G029700/TraesCS6D02G188600/TraesCS4D02G229300/TraesCS3D02G204400/TraesCS2B02G350800/TraesCS1D02G217000/TraesCS7D02G481800/TraesCS4B02G228400/TraesCS5D02G304800/TraesCS4A02G082400/TraesCS2B02G301300/…	66
3	GO:0000375	BP	GO:0000375	RNA splicing, via transesterification reactions	66/1596	439/31145	0.150342	2.93383	9.48355	4.2218e-15	6.9519e-13	6.47935e-13	TraesCS3B02G224400/TraesCS1B02G254400/TraesCS2A02G331400/TraesCS4A02G088700/TraesCS1D02G405300/TraesCS7A02G018200/TraesCS3A02G175900/TraesCS1A02G083400/TraesCS5B02G504900/TraesCS6A02G377800/TraesCS7B02G029700/TraesCS6D02G188600/TraesCS4D02G229300/TraesCS3D02G204400/TraesCS2B02G350800/TraesCS1D02G217000/TraesCS7D02G481800/TraesCS4B02G228400/TraesCS5D02G304800/TraesCS4A02G082400/TraesCS2B02G301300/…	66
3	GO:0008033	BP	GO:0008033	tRNA processing	46/1596	239/31145	0.192469	3.75591	9.93974	6.80587e-15	1.05066e-12	9.7924e-13	TraesCS7B02G137600/TraesCS7B02G277100/TraesCS5B02G247600/TraesCS2D02G229200/TraesCS2B02G231000/TraesCS4B02G208200/TraesCS2A02G352500/TraesCS1B02G306100/TraesCS7A02G375500/TraesCS4A02G259800/TraesCS3B02G080500/TraesCS6B02G066900/TraesCS3A02G024400/TraesCS7A02G192900/TraesCS5A02G159200/TraesCS2A02G007800/TraesCS2D02G009600/TraesCS4D02G209100/TraesCS7B02G138500/TraesCS7A02G252400/TraesCS6B02G211800/…	46
3	GO:0006360	BP	GO:0006360	transcription by RNA polymerase I	23/1596	61/31145	0.377049	7.35789	11.5516	1.02864e-14	1.49455e-12	1.39296e-12	TraesCS4D02G189300/TraesCS6A02G101600/TraesCS5B02G173600/TraesCS6B02G116900/TraesCS5D02G180600/TraesCS7B02G060800/TraesCS2D02G303100/TraesCS1A02G163400/TraesCS5D02G169200/TraesCS5A02G176300/TraesCS5A02G164300/TraesCS7A02G156700/TraesCS2B02G435400/TraesCS6A02G084700/TraesCS1B02G179900/TraesCS4B02G187900/TraesCS6B02G129600/TraesCS2D02G413500/TraesCS4A02G116300/TraesCSU02G113700/TraesCS2D02G317700/T…	23
3	GO:0000462	BP	GO:0000462	maturation of SSU-rRNA from tricistronic rRNA transcript (SSU-rRNA, 5.8S rRNA, LSU-rRNA)	36/1596	157/31145	0.229299	4.47464	10.1437	2.22317e-14	3.05068e-12	2.84332e-12	TraesCS2B02G312000/TraesCS2A02G124700/TraesCS2B02G147200/TraesCS4B02G154700/TraesCS6A02G211200/TraesCS5B02G442300/TraesCS1D02G342000/TraesCS1A02G060700/TraesCS1A02G340000/TraesCS2B02G435400/TraesCS5D02G446500/TraesCS1B02G352300/TraesCS4D02G167600/TraesCS2D02G293300/TraesCS7B02G271400/TraesCS2A02G295600/TraesCS2D02G263800/TraesCS2D02G293400/TraesCS2B02G059900/TraesCS2D02G413500/TraesCS4B02G070900/…	36
3	GO:0000398	BP	GO:0000398	mRNA splicing, via spliceosome	58/1596	376/31145	0.154255	3.0102	9.114	6.3268e-14	8.22483e-12	7.66576e-12	TraesCS3B02G224400/TraesCS1B02G254400/TraesCS2A02G331400/TraesCS4A02G088700/TraesCS1D02G405300/TraesCS7A02G018200/TraesCS3A02G175900/TraesCS1A02G083400/TraesCS6A02G377800/TraesCS7B02G029700/TraesCS6D02G188600/TraesCS4D02G229300/TraesCS3D02G204400/TraesCS2B02G350800/TraesCS4B02G228400/TraesCS5D02G304800/TraesCS4A02G082400/TraesCS2B02G301300/TraesCS4D02G222000/TraesCS6D02G244900/TraesCS4D02G190200/…	58
3	GO:0002181	BP	GO:0002181	cytoplasmic translation	34/1596	147/31145	0.231293	4.51354	9.92359	8.89151e-14	1.0981e-11	1.02346e-11	TraesCS6A02G386700/TraesCS6B02G425800/TraesCS2A02G432600/TraesCS1B02G318200/TraesCS4A02G417400/TraesCS5A02G162900/TraesCS7D02G066800/TraesCS2D02G430500/TraesCS7B02G290200/TraesCS7A02G256300/TraesCS4A02G283800/TraesCS1D02G227300/TraesCS1D02G306800/TraesCS7D02G156300/TraesCS5B02G461300/TraesCS5A02G452400/TraesCS1B02G240000/TraesCS7D02G257100/TraesCS3A02G521600/TraesCS5D02G462800/TraesCS5B02G160300/…	34
3	GO:0001510	BP	GO:0001510	RNA methylation	33/1596	140/31145	0.235714	4.59983	9.92115	1.1536e-13	1.35685e-11	1.26462e-11	TraesCS7B02G277100/TraesCS2A02G375900/TraesCS5B02G247600/TraesCS2B02G231000/TraesCS4B02G208200/TraesCS7A02G338300/TraesCS1A02G404700/TraesCS3A02G276400/TraesCS5B02G290400/TraesCS2B02G249000/TraesCS7A02G375500/TraesCS6A02G211200/TraesCS6D02G356400/TraesCS7B02G249500/TraesCS3A02G024400/TraesCS7A02G192900/TraesCS7A02G266800/TraesCS2B02G392800/TraesCS4D02G209100/TraesCS6D02G282700/TraesCS2D02G372100/…	33
[truncated: 3,244 more rows]

## Sheet: Table S3
Table S3. KEGG enrichment analysis of 18 clusters.
Clusters	ID	Description	GeneRatio	BgRatio	RichFactor	FoldEnrichment	zScore	pvalue	p.adjust	qvalue	geneID	Count
[truncated: 249 more rows]

## Sheet: Table S4
Table S4. GO enrichment analysis of 12 modules.
Modules		ONTOLOGY	ID	Description	GeneRatio	BgRatio	RichFactor	FoldEnrichment	zScore	pvalue	p.adjust	qvalue	geneID	Count
[truncated: 2,250 more rows]

## Sheet: Table S5
Table S5. KEGG enrichment analysis of 12 modules.
[truncated: 141 more rows]

## Sheet: Table S6
Table S6. Mutation site information of TaYAK1 mutants.
[truncated: 4 more rows]

[truncated: 6 more sheets: Table S7, Table S8, Table S9, Table S10, Table S11, Table S12]
